# Supplementary material for: Three Distinct Circovirids Identified in a Tapeworm Recovered from a Bobcat (Lynx rufus)
Source: Viruses. 2025 May 23;17(6):745. doi: 10.3390/v17060745 (PMC12197738; doi:10.3390/v17060745)
Supplement: Supplementary file 1 [file viruses-17-00745-s001.zip]

Archive with 5 entries (4 files):
- viruses-3611737-supplementary/
- viruses-3611737-supplementary/Sup data 1.xlsx
- viruses-3611737-supplementary/SuppFig1.pdf
- viruses-3611737-supplementary/Sup_data_2.xlsx
- viruses-3611737-supplementary/Sup_data_3.xlsx
