# Supplementary material for: Three Distinct Circovirids Identified in a Tapeworm Recovered from a Bobcat (Lynx rufus)
Source: Viruses. 2025 May 23;17(6):745. doi: 10.3390/v17060745 (PMC12197738; doi:10.3390/v17060745)
Supplement: Supplementary file 1 [file viruses-17-00745-s001.zip › viruses-3611737-supplementary/Sup data 1.xlsx]

## Sheet: Bobcat_mito_full
	PV369935 Lynx rufus	GQ979707 Lynx rufus	KP202285 Lynx rufus	CM039064 Lynx rufus	KR132584 Lynx rufus	OK539607 Lynx lynx	KP202281 Lynx canadensis	KX911338 Lynx pardinus
PV369935 Lynx rufus	100.001
GQ979707 Lynx rufus	99.601	100.001
KP202285 Lynx rufus	99.001	99.001	100.001
CM039064 Lynx rufus	99.001	98.901	99.801	100.001
KR132584 Lynx rufus	98.201	98.001	99.701	99.101	100.001
OK539607 Lynx lynx	93.101	93.101	93.001	93.001	93.001	100.001
KP202281 Lynx canadensis	93.301	93.301	93.301	93.301	93.301	96.701	100.001
KX911338 Lynx pardinus	93.001	93.001	93.101	93.101	93.101	96.401	96.801	100.001

## Sheet: Cestode_mito_full
	PP391461 Taenia saginata	NC 004826 Taenia asiatica	NC 024591 Taenia crocutae	FJ495086 Taenia multiceps	NC 021457 Taenia serialis	AB731726 Taenia madoquae	MW718881 Taenia solium	AB731675 Taenia ovis	MT882037 Taenia tianguangfui	NC 002547 Taenia crassiceps	NC 021093 Taenia twitchelli	NC 020153 Taenia martis	PV369932 Taenia sp	AB905198 Taenia regis	FJ518620 Taenia hydatigena	NC 021140 Taenia laticollis	MW350140 Taenia pisiformis	MT882036 Taenia caixuepengi
PP391461 Taenia saginata	100.001
AF445798 Taenia asiatica	94.801	100.001
AB905201 Taenia crocutae	90.801	90.501	100.001
FJ495086 Taenia multiceps	89.601	89.301	90.101	100.001
AB731674 Taenia serialis	89.501	89.401	89.801	90.401	100.001
AB731726 Taenia madoquae	90.001	90.001	90.501	91.201	91.601	100.001
MW718881 Taenia solium	85.801	85.601	85.701	85.501	85.301	85.801	100.001
AB731675 Taenia ovis	87.901	87.401	87.801	87.701	87.101	87.701	85.901	100.001
MT882037 Taenia tianguangfui	79.301	78.901	79.501	79.201	79.301	80.201	78.801	78.801	100.001
AF216699 Taenia crassiceps	79.501	79.201	79.601	79.201	79.401	79.801	78.601	79.001	78.501	100.001
AB731759 Taenia twitchelli	79.901	79.501	80.101	79.501	80.001	80.401	79.101	79.201	79.201	86.301	100.001
AB731758 Taenia martis	79.901	79.501	79.701	79.701	79.901	80.401	79.201	79.401	79.401	86.001	90.501	100.001
PV369932 Taenia sp	81.101	81.001	81.501	81.401	81.301	81.801	80.301	81.101	79.101	79.101	79.901	79.701	100.001
AB905198 Taenia regis	80.001	79.901	80.201	80.101	79.901	80.201	79.401	80.001	78.201	78.401	78.801	78.301	82.101	100.001
FJ518620 Taenia hydatigena	79.801	79.501	80.001	79.601	79.601	79.701	78.801	79.501	78.301	78.101	78.701	78.301	81.801	91.201	100.001
AB731727 Taenia laticollis	78.501	78.301	78.801	78.801	79.001	79.101	77.501	78.301	78.001	77.901	78.101	78.301	78.601	77.601	77.701	100.001
MW350140 Taenia pisiformis	78.401	77.901	78.301	78.201	78.201	79.201	77.501	77.801	77.701	77.101	77.601	77.801	78.501	77.201	77.201	82.301	100.001
MT882036 Taenia caixuepengi	77.701	77.501	78.001	77.901	78.001	78.301	77.101	77.601	76.501	76.601	77.201	76.901	77.501	77.101	77.101	81.701	83.801	100.001

## Sheet: Nematode_mito_full
	OQ633017 Mansonella perstans	OR271611 Mansonella ozzardi	HM773029 Chandlerella quiscali	AF538716 Brugia malayi	HQ184469 Wuchereria bancrofti	HQ186249 Acanthocheilonema viteae	MZ636522 Dipetalonema gracile	AF015193 Onchocerca volvulus	KX181289 Onchocerca ochengi	MW266120 Onchocerca lupi	HQ214004 Onchocerca flexuosa	AJ537512 Dirofilaria immitis	KR071802 Dirofilaria repens	GU138699 Setaria digitata	MH937750 Setaria labiatopapillosa	PV369934 Physaloptera sp	MH931178 Physaloptera rara	PP108232 Physaloptera clausa	PV369933 Metathelazia sp	OQ865340 Metathelazia capsulata	GQ332423 Heliconema longissimum	KM264298 Gongylonema pulchrum	OR262213 Mastophorus muris	KC305876 Spirocerca lupi	MW648425 Tetrameres grusi	JX069968 Thelazia callipaeda
OQ633017 Mansonella perstans	100.001
OR271611 Mansonella ozzardi	86.101	100.001
HM773029 Chandlerella quiscali	81.901	81.201	100.001
AF538716 Brugia malayi	81.801	81.901	82.301	100.001
HQ184469 Wuchereria bancrofti	82.101	82.201	82.701	89.201	100.001
HQ186249 Acanthocheilonema viteae	81.601	81.601	81.501	83.301	83.401	100.001
MZ636522 Dipetalonema gracile	81.501	81.301	81.401	82.701	83.501	83.801	100.001
AF015193 Onchocerca volvulus	82.301	82.301	82.701	84.201	84.801	84.901	84.401	100.001
KX181289 Onchocerca ochengi	82.201	82.601	82.901	84.301	85.101	85.001	84.301	96.801	100.001
MW266120 Onchocerca lupi	82.801	82.301	82.701	84.901	85.501	85.201	85.301	90.501	90.701	100.001
HQ214004 Onchocerca flexuosa	82.501	82.201	83.001	85.001	85.101	84.901	84.001	89.901	90.101	90.001	100.001
AJ537512 Dirofilaria immitis	81.901	81.901	82.001	83.201	83.601	83.601	84.001	85.901	86.001	86.301	86.001	100.001
KR071802 Dirofilaria repens	82.801	82.601	83.701	85.001	85.501	84.801	85.401	87.601	87.701	87.901	87.701	88.301	100.001
GU138699 Setaria digitata	81.801	81.901	82.201	83.201	83.601	83.001	83.601	84.801	85.001	85.401	84.801	84.501	86.101	100.001
MH937750 Setaria labiatopapillosa	81.501	81.201	82.101	83.001	82.701	82.601	82.101	83.601	83.701	83.901	84.101	82.801	84.401	87.501	100.001
PV369934 Physaloptera sp	74	73.101	74.101	73.801	74.701	75.001	75.301	75.101	75.301	75.101	75.101	75.501	76.301	75.401	74.601	100.001
MH931178 Physaloptera rara	73.201	72.201	73.201	73.201	73.801	73.201	72.901	73.601	73.701	73.701	73.701	73.301	74.101	73.001	73.901	81.101	100.001
PP108232 Physaloptera clausa	73.501	73.501	74.301	73.901	74.601	74.201	73.801	74.601	74.401	74.701	74.901	74.601	75.501	75.001	75.101	80.601	82.501	100.001
PV369933 Metathelazia sp	74.701	74.801	76.501	76.101	76.801	75.901	77.201	76.201	76.401	76.401	76.201	76.301	77.701	76.801	76.701	74.901	73.501	74.401	100.001
OQ865340 Metathelazia capsulata	74.601	74.901	76.201	75.601	75.801	75.501	76.201	75.901	75.901	75.801	76.001	75.701	77.201	76.601	77.001	74.501	73.101	74.601	88.701	100.001
GQ332423 Heliconema longissimum	73.301	72.901	74.601	74.201	73.501	72.801	73.201	73.801	73.701	73.701	74.101	73.601	74.901	74.301	75.601	72.501	72.601	74.101	74.801	75.401	100.001
KM264298 Gongylonema pulchrum	77.301	77.201	77.901	77.801	78.401	77.801	78.301	78.801	78.801	79.201	79.001	78.301	79.801	79.401	79.201	75.401	73.801	74.701	75.701	76.001	74.401	100.001
OR262213 Mastophorus muris	77.701	77.401	78.101	78.701	79.601	78.801	78.701	79.801	79.901	80.201	79.701	79.201	80.401	80.401	79.801	75.601	74.001	75.001	76.201	75.701	73.901	80.101	100.001
KC305876 Spirocerca lupi	77.001	77.001	77.301	77.801	78.801	78.301	78.001	79.101	79.201	79.201	79.001	78.601	79.801	79.201	79.001	74.901	73.801	74.701	74.901	74.701	73.601	78.401	79.501	100.001
MW648425 Tetrameres grusi	76.801	76.601	76.601	76.801	77.701	77.701	78.501	78.401	78.801	78.901	78.001	77.701	78.801	78.601	77.401	73.901	71.901	73.001	75.301	74.701	72.501	76.401	77.501	77.001	100.001
JX069968 Thelazia callipaeda	76.201	76.001	76.601	76.901	77.501	77.301	76.701	77.801	77.901	77.601	77.601	76.901	78.401	78.101	77.601	73.601	73.201	73.801	75.101	74.801	73.601	76.301	77.201	76.301	75.501	100.001

## Sheet: Physaloptera sp. 18s
	EF180065 Mephitis mephitis	MH938367 Canis lupus familiaris	OQ846900 Arctonyx collaris Cuvier	HM067978 Macaca fascicularis	DQ503459 Didelphus virginiana	KT894817 Nectomys squamipes	MG808040 Physaloptera sp	KT894818 Cerradomys subflavus	MK312472 Proechimys gardneri	KT894816 Metachirus nudicaudatus	KT894814 Tupinambis teguixin	MT810006 Salvator merianae	MN855524 Hieraaetus pennatus	AY702703 Physaloptera alata	EU004817 Physaloptera apivori	MW410927 Physaloptera praeputialis	LC706442 Funambulus palmarum	PV369934 Physaloptera sp	JF934734 Perameles gunnii	Z96948 Gnathostoma turgidum
EF180065 Mephitis mephitis	100.001
MH938367 Canis lupus familiaris	99.501	100.001
OQ846900 Arctonyx collaris Cuvier	99.501	100.001	100.001
HM067978 Macaca fascicularis	98.501	98.901	98.901	100.001
DQ503459 Didelphus virginiana	98.601	99.101	99.101	99.201	100.001
KT894817 Nectomys squamipes	98.901	99.401	99.401	99.201	99.701	100.001
MG808040 Physaloptera sp	98.901	99.401	99.401	99.201	99.701	100.001	100.001
KT894818 Cerradomys subflavus	98.801	99.201	99.201	99.401	99.501	99.801	99.801	100.001
MK312472 Proechimys gardneri	98.601	99.101	99.101	99.101	99.401	99.701	99.701	99.801	100.001
KT894816 Metachirus nudicaudatus	98.801	99.201	99.201	99.401	99.501	99.801	99.801	100.001	99.801	100.001
KT894814 Tupinambis teguixin	98.801	99.201	99.201	99.401	99.501	99.801	99.801	100.001	99.801	100.001	100.001
MT810006 Salvator merianae	98.801	99.201	99.201	99.201	99.501	99.801	99.801	100.001	99.501	100.001	100.001	100.001
MN855524 Hieraaetus pennatus	97.401	97.901	97.901	98.301	97.901	97.901	97.901	98.001	97.901	98.001	98.001	98.001	100.001
AY702703 Physaloptera alata	97.401	97.901	97.901	98.301	97.901	97.901	97.901	98.001	97.901	98.001	98.001	98.001	99.701	100.001
EU004817 Physaloptera apivori	98.001	98.501	98.501	98.301	97.901	98.201	98.201	98.301	98.201	98.301	98.301	98.301	98.901	98.901	100.001
MW410927 Physaloptera praeputialis	98.301	98.801	98.801	98.301	98.201	98.501	98.501	98.301	98.201	98.301	98.301	98.301	97.901	97.901	98.301	100.001
LC706442 Funambulus palmarum	97.001	97.401	97.401	97.001	96.801	97.101	97.101	97.001	96.801	97.001	97.001	97.001	96.501	96.501	97.001	98.601	100.001
PV369934 Physaloptera sp	97.701	98.201	98.201	98.001	97.901	98.201	98.201	98.001	97.901	98.001	98.001	98.001	97.901	97.901	97.701	98.501	97.101	100.001
JF934734 Perameles gunnii	98.001	98.501	98.501	97.401	97.601	97.901	97.901	97.701	97.601	97.701	97.701	97.701	96.701	96.701	97.001	97.701	96.401	97.301	100.001
Z96948 Gnathostoma turgidum	89.201	89.701	89.701	88.801	89.201	89.201	89.201	89.101	88.801	89.101	89.101	89.201	88.701	88.801	89.201	89.101	87.901	88.901	89.501	100.001
