# Supplementary material for: Three Distinct Circovirids Identified in a Tapeworm Recovered from a Bobcat (Lynx rufus)
Source: Viruses. 2025 May 23;17(6):745. doi: 10.3390/v17060745 (PMC12197738; doi:10.3390/v17060745)
Supplement: Supplementary file 1 [file viruses-17-00745-s001.zip › viruses-3611737-supplementary/Sup_data_2.xlsx]

## Sheet: Circo_genomes
	AF071878 Circovirus parrot	AF252610 Circovirus pigeon	MH188038 Circovirus mossi	DQ172906 Circovirus starling	GQ404851 Circovirus impundu	KU230452 Circovirus yaa	AJ301633 Circovirus canary	DQ146997 Circovirus raven	KX987146 Circovirus pichong	DQ845075 Circovirus finch	KP793918 Circovirus zebrafinch	DQ845074 Circovirus gull	MN164703 Circovirus penguin	JQ814849 Circovirus bianfu	KT783484 Circovirus bastao	MZ604590 Circovirus pato	GQ404856 Circovirus eniyan	GU799606 Circovirus barbel	JQ011377 Circovirus catfish	MN164712 Circovirus tetning	KJ641711 Circovirus morcego	KJ641716 Circovirus cia	KJ641727 Circovirus saguzarra	OL704833 Circovirus tzinaka	MZ382570 Circovirus magu	KJ641723 Circovirus lepakko	KJ641724 Circovirus ratpenat	KY370037 Circovirus daga	ON596197 Circovirus wesa	OQ599922 Circovirus kukwuria	KT869077 Circovirus porcine3	MW686208 Circovirus gloton	ON677309 Circovirus human	KY370027 Circovirus gnaver	LC416389 Circovirus civet	MN371255 Circovirus bear	MZ710935 Circovirus gyurgyalag	MZ710934 Circovirus torpegem	PV339922 Lyrufec circovirus	PV339923 Lyrufec circovirus	MT610106 Circovirus miztontli	OM154926 Circovirus miztontli	KC241982 Circovirus canine	OM869597 Circovirus hirat	OQ599924 Circovirus ban	MF497827 Circovirus gryzon	KY370029 Circovirus rosegador	KY370034 Circovirus rongeur	KY370042 Circovirus kiore
AF071878 Circovirus parrot	100.001
AF252610 Circovirus pigeon	65.201	100.001
MH188038 Circovirus mossi	62.901	69.601	100.001
DQ172906 Circovirus starling	62.201	68.001	66.601	100.001
GQ404851 Circovirus impundu	63.301	68.701	66.801	71.301	100.001
KU230452 Circovirus yaa	60.301	69.301	66.901	71.301	73.101	100.001
AJ301633 Circovirus canary	62.901	64.401	64.001	69.101	66.001	66.801	100.001
DQ146997 Circovirus raven	64.101	68.301	63.501	66.301	67.101	68.501	70.501	100.001
KX987146 Circovirus pichong	64.301	67.501	64.201	68.901	67.601	67.901	70.501	77.101	100.001
DQ845075 Circovirus finch	62.701	65.301	62.501	67.301	68.001	69.001	68.901	68.801	69.701	100.001
KP793918 Circovirus zebrafinch	62.101	64.901	65.201	66.401	67.401	68.301	67.801	69.401	70.401	79.401	100.001
DQ845074 Circovirus gull	61.301	65.301	61.701	62.901	63.701	62.901	63.101	62.501	64.401	65.501	62.601	100.001
MN164703 Circovirus penguin	63.201	62.701	64.801	62.801	62.301	62.001	62.501	63.701	65.601	61.501	63.101	66.601	100.001
JQ814849 Circovirus bianfu	60.201	56.901	57.001	58.701	58.501	59.601	57.301	56.901	57.801	59.101	58.001	59.001	58.401	100.001
KT783484 Circovirus bastao	59.201	59.101	58.801	60.101	58.401	59.801	58.301	58.801	59.201	57.501	60.401	58.801	57.801	75.501	100.001
MZ604590 Circovirus pato	61.601	61.501	59.101	59.401	58.501	61.001	58.301	62.201	61.501	60.901	60.001	60.601	59.401	71.801	71.101	100.001
GQ404856 Circovirus eniyan	58.401	59.901	57.101	59.901	58.001	60.101	58.401	59.301	59.501	58.701	57.601	58.901	57.401	58.001	59.701	60.101	100.001
GU799606 Circovirus barbel	58.701	58.501	57.001	59.801	57.701	60.601	57.201	59.201	58.901	57.601	58.501	59.501	58.301	60.901	58.401	61.901	62.001	100.001
JQ011377 Circovirus catfish	57.201	59.801	57.001	61.401	57.501	60.301	59.701	59.601	59.201	59.101	59.701	60.801	59.501	61.401	59.701	58.001	61.901	61.001	100.001
MN164712 Circovirus tetning	62.101	62.501	58.901	60.601	61.701	59.301	58.701	59.001	60.701	60.601	59.901	61.401	61.401	60.801	58.601	60.401	60.801	61.001	64.201	100.001
KJ641711 Circovirus morcego	60.601	61.401	58.201	60.701	59.501	59.601	58.301	62.101	59.701	60.801	59.801	59.401	59.801	61.201	60.301	61.101	59.301	59.801	58.301	61.701	100.001
KJ641716 Circovirus cia	58.601	58.201	57.501	60.301	60.601	59.901	60.901	61.101	62.101	60.401	60.301	60.701	60.401	61.901	59.601	58.501	60.301	58.501	56.701	55.201	69.401	100.001
KJ641727 Circovirus saguzarra	59.501	59.301	58.701	61.401	60.601	57.801	60.201	59.201	60.401	63.101	61.901	59.501	58.901	60.201	60.301	61.601	60.601	58.701	57.101	59.701	72.901	73.701	100.001
OL704833 Circovirus tzinaka	61.301	59.401	56.601	59.801	60.501	60.701	59.401	59.801	59.101	60.601	59.401	61.901	60.301	61.401	59.401	61.901	58.801	60.401	60.401	59.001	69.501	70.101	74.301	100.001
MZ382570 Circovirus magu	59.501	58.001	57.601	61.601	58.501	60.101	59.301	60.901	59.001	58.101	58.001	58.301	59.001	60.901	58.701	61.501	59.501	58.901	56.701	57.901	65.801	67.401	66.101	67.501	100.001
KJ641723 Circovirus lepakko	59.801	61.101	58.201	59.901	59.701	60.301	58.801	60.201	58.801	58.801	59.501	58.401	59.001	59.901	59.801	61.701	58.901	58.601	58.701	56.601	62.901	64.901	64.401	65.501	65.001	100.001
KJ641724 Circovirus ratpenat	59.501	60.601	58.201	61.401	62.201	62.401	61.101	61.601	58.401	60.101	59.101	58.401	58.301	61.501	59.101	59.801	59.001	59.001	57.401	58.001	65.501	65.401	64.101	66.101	63.901	68.001	100.001
KY370037 Circovirus daga	60.701	60.401	59.101	61.001	61.701	59.901	60.401	61.701	59.201	61.501	58.701	59.801	59.601	61.301	61.201	62.901	59.201	61.301	59.601	61.501	64.801	64.101	64.901	63.701	62.901	65.101	64.801	100.001
ON596197 Circovirus wesa	58.701	59.001	58.201	60.601	59.801	57.401	59.301	59.501	58.501	61.201	61.201	58.301	58.501	60.901	60.701	61.801	58.701	59.001	59.001	57.401	64.801	66.001	64.601	65.801	65.501	65.901	66.201	71.201	100.001
OQ599922 Circovirus kukwuria	58.901	61.501	59.301	62.601	61.601	60.701	59.201	61.801	59.301	61.501	61.401	58.601	61.401	61.701	61.501	60.501	59.001	61.801	59.001	60.001	66.501	65.801	66.401	65.501	64.801	65.201	64.501	68.701	71.901	100.001
KT869077 Circovirus porcine3	59.801	61.001	58.001	59.301	60.301	58.801	60.801	60.101	60.601	61.201	57.801	58.201	57.601	60.501	60.901	60.601	59.901	60.601	58.501	62.001	62.201	62.001	62.201	61.601	63.301	60.101	60.501	64.001	64.201	62.001	100.001
MW686208 Circovirus gloton	59.801	59.601	57.001	62.101	60.201	59.801	59.001	58.901	59.001	59.401	60.401	60.501	57.401	60.401	60.701	60.301	60.701	59.401	58.301	57.201	63.001	61.501	63.101	61.601	61.301	61.401	60.601	61.601	61.101	61.301	68.501	100.001
ON677309 Circovirus human	59.901	58.001	58.001	59.301	60.301	60.601	59.401	58.901	57.801	59.801	60.301	60.401	59.701	62.501	61.001	61.401	58.701	61.301	57.501	57.401	63.201	63.401	62.501	65.101	63.501	61.901	61.001	63.401	61.001	62.901	63.801	64.801	100.001
KY370027 Circovirus gnaver	58.801	58.701	57.201	60.901	58.001	62.101	59.101	59.501	59.401	60.001	57.301	59.501	56.901	59.901	60.001	60.701	60.501	58.301	59.101	58.901	59.601	62.401	59.501	62.401	64.601	60.401	58.701	62.501	61.801	61.101	59.301	64.001	61.901	100.001
LC416389 Circovirus civet	56.601	60.301	55.101	58.401	58.801	59.301	58.701	60.001	58.501	58.001	56.901	56.501	58.701	58.201	59.001	58.701	58.201	60.901	61.001	59.201	58.601	61.101	58.901	60.101	62.101	58.401	59.901	61.501	59.901	60.701	61.001	62.901	59.401	65.101	100.001
MN371255 Circovirus bear	56.701	57.201	55.701	61.401	60.101	58.901	59.401	59.401	59.201	58.901	57.601	57.801	59.401	58.301	62.401	58.501	60.201	59.401	59.101	59.401	60.501	61.701	61.001	63.901	61.001	59.901	62.401	60.601	59.001	61.501	60.501	62.001	63.101	66.201	77.101	100.001
MZ710935 Circovirus gyurgyalag	60.401	59.901	56.701	59.001	59.701	62.001	57.601	59.401	58.801	58.801	60.201	57.301	58.101	58.701	58.501	59.601	60.501	60.801	59.901	60.201	60.201	60.801	59.701	60.401	61.501	59.001	59.501	61.601	60.501	60.401	59.001	59.701	61.401	62.301	60.101	59.701	100.001
MZ710934 Circovirus torpegem	58.301	57.901	58.101	58.601	59.001	59.601	59.301	57.801	57.801	59.801	58.101	57.301	60.101	58.501	59.101	58.601	58.901	58.401	61.001	58.201	59.201	58.601	59.601	60.101	59.801	61.101	60.101	61.501	60.101	60.501	60.901	59.301	58.401	60.301	60.401	58.201	60.601	100.001
PV339922 Lyrufec circovirus	60.901	59.601	58.001	58.101	61.001	60.701	59.101	60.101	61.301	61.901	61.101	59.401	60.801	61.501	60.901	61.101	59.201	58.101	61.701	58.701	62.601	59.901	61.001	61.301	62.601	62.401	64.201	63.001	60.901	62.001	60.201	60.001	60.801	58.401	60.101	59.401	59.001	59.501	100.001
PV339923 Lyrufec circovirus	60.501	60.301	59.001	58.401	60.101	59.401	59.701	59.601	61.301	60.501	60.801	61.001	59.301	60.501	59.901	61.701	59.901	58.401	61.601	58.701	62.101	59.601	61.201	60.901	61.401	62.501	64.501	63.001	61.401	62.401	60.401	61.101	60.801	58.201	59.301	60.101	57.901	59.401	96.701	100.001
MT610106 Circovirus miztontli	60.001	60.101	58.701	60.401	60.601	60.201	60.301	59.401	61.201	62.101	61.001	60.501	57.901	60.001	59.601	61.901	60.401	58.101	61.301	59.701	60.201	60.101	62.001	64.001	61.801	63.501	62.201	61.701	61.201	61.801	60.601	59.801	61.001	57.201	59.201	58.301	59.601	57.801	87.601	87.401	100.001
OM154926 Circovirus miztontli	60.901	61.401	58.001	59.501	60.601	60.301	60.901	59.401	59.901	60.601	60.901	60.001	58.001	60.101	59.601	60.201	59.401	59.501	61.901	58.701	61.701	61.301	62.601	62.301	61.901	62.801	62.801	62.801	60.901	60.701	61.301	60.301	60.601	59.001	58.701	60.101	59.601	58.901	88.601	87.901	91.001	100.001
KC241982 Circovirus canine	60.101	61.001	58.901	59.601	61.601	59.401	59.901	60.701	60.601	59.701	58.101	59.801	59.901	57.901	58.301	59.301	58.901	58.201	58.301	61.401	59.801	60.601	59.501	61.801	58.901	60.201	60.501	59.601	60.101	60.901	61.101	62.201	59.201	59.901	58.301	60.201	57.901	57.701	60.301	61.001	59.301	61.401	100.001
OM869597 Circovirus hirat	60.801	59.101	57.001	56.201	58.501	58.401	58.401	58.501	59.401	59.001	58.101	58.901	58.601	57.001	60.001	58.701	58.501	59.601	61.401	59.001	60.501	61.201	60.201	59.601	60.101	59.101	61.401	60.601	60.501	60.901	63.101	61.601	60.901	59.801	60.401	58.101	57.301	60.901	61.501	61.201	62.101	61.101	67.201	100.001
OQ599924 Circovirus ban	59.901	60.101	58.101	58.201	57.301	60.401	58.601	56.701	58.501	59.301	59.601	60.101	57.601	57.501	58.301	60.501	57.901	57.801	60.101	57.801	60.301	61.801	61.901	61.001	61.601	59.001	60.301	60.601	60.401	61.601	61.701	59.801	61.001	60.701	59.601	59.201	59.301	60.501	61.101	62.401	61.601	61.801	69.101	70.801	100.001
MF497827 Circovirus gryzon	60.301	60.001	61.001	59.901	57.401	59.901	59.401	59.601	60.301	59.801	60.201	60.901	58.901	59.501	59.301	60.201	58.201	58.601	59.701	59.001	60.901	59.601	59.901	60.201	60.301	60.501	60.401	62.401	59.901	59.901	62.701	61.901	61.701	58.901	59.701	60.101	57.601	58.501	61.801	61.301	62.601	61.001	67.901	68.601	68.401	100.001
KY370029 Circovirus rosegador	61.301	60.601	59.401	58.001	61.301	60.901	57.501	59.701	60.601	59.801	60.101	58.901	59.501	58.701	59.601	59.201	59.501	58.901	59.601	59.301	61.401	58.901	60.801	61.201	60.501	60.101	61.101	63.901	60.901	60.101	62.001	62.201	61.801	59.801	59.001	59.001	59.301	59.101	60.601	61.701	61.901	62.401	67.001	68.201	68.901	67.201	100.001
KY370034 Circovirus rongeur	59.501	59.901	57.601	58.101	59.601	59.401	59.401	58.901	59.101	58.901	58.001	59.701	62.101	58.901	59.401	59.701	58.601	58.201	60.401	59.701	60.101	58.401	61.601	60.401	58.701	60.401	59.801	62.701	60.001	61.601	61.301	59.801	63.501	59.101	57.401	60.301	58.601	59.201	61.101	61.301	59.301	60.401	65.301	65.901	65.601	66.901	66.501	100.001
KY370042 Circovirus kiore	58.901	59.801	56.801	58.101	57.601	60.701	60.601	57.101	59.501	58.801	58.501	61.701	60.701	60.201	59.901	60.501	58.801	59.601	60.101	58.101	60.101	59.201	59.301	61.601	58.801	59.501	58.001	59.701	60.101	62.101	62.101	61.501	61.901	60.201	59.001	59.101	58.901	61.301	62.101	61.801	61.001	61.301	64.901	65.701	65.201	68.001	66.701	78.401	100.001
KY370039 Circovirus roditore	59.901	61.001	56.301	57.601	59.601	60.001	59.601	58.601	59.601	58.301	59.801	59.401	60.501	57.601	58.901	60.401	59.301	58.401	59.501	59.101	59.101	60.801	61.201	62.901	60.501	59.101	60.401	60.401	64.201	63.101	60.301	61.501	60.201	60.201	59.801	62.601	59.601	59.401	61.701	61.101	59.801	59.601	63.601	64.101	64.101	66.201	64.801	77.401	74.301
MT610105 Circovirus miztli	58.601	57.901	55.501	59.701	60.301	58.701	60.601	58.201	60.201	59.601	59.101	60.301	59.301	57.701	59.401	59.901	60.701	60.201	60.101	59.001	59.401	61.101	59.701	61.501	58.101	58.701	58.801	62.001	61.701	60.901	60.001	62.401	61.001	60.201	58.801	60.501	58.101	59.701	61.001	61.401	60.801	60.101	63.501	64.201	65.101	67.201	64.601	69.001	69.801
KX756986 Circovirus ialtag	58.401	60.501	56.901	60.401	59.501	60.201	61.301	60.001	60.101	60.301	60.401	59.301	59.901	59.701	60.201	61.201	58.501	59.201	57.901	59.901	61.401	59.501	61.201	61.101	59.001	62.301	63.301	59.801	59.601	60.801	58.301	60.601	60.101	58.601	58.301	59.801	58.201	61.201	61.001	60.901	62.801	61.001	61.101	61.701	60.901	61.701	62.901	62.601	61.301
MN928506 Circovirus pipistrello	57.401	62.201	55.901	59.801	59.801	61.601	57.901	59.501	57.501	59.901	61.901	59.501	58.501	62.301	61.201	60.401	57.401	57.501	60.501	57.901	61.901	61.101	60.801	62.101	60.001	60.301	60.601	61.201	59.901	60.901	59.001	59.701	60.101	59.901	56.501	60.801	59.701	58.501	63.501	62.901	64.301	64.501	63.501	63.601	62.101	61.901	63.101	62.301	62.301
AF071879 Circovirus porcine1	59.601	60.601	60.901	60.001	59.601	59.701	57.701	59.201	62.201	59.301	58.201	59.101	57.901	59.701	61.501	61.901	58.901	59.401	58.201	60.201	59.201	60.101	61.201	61.301	58.201	58.001	60.601	61.101	61.801	58.801	59.601	57.801	60.201	58.701	59.401	58.901	58.801	60.301	62.101	60.701	60.001	61.301	60.001	62.401	61.401	61.201	60.501	61.801	61.701
AY651850 Circovirus porcine2	60.201	58.101	60.101	59.001	57.301	60.501	57.801	58.901	59.501	59.501	60.001	58.201	58.701	61.401	59.401	60.301	60.001	57.601	61.201	59.001	59.701	59.501	59.601	62.601	58.001	57.201	58.901	59.001	59.801	58.701	57.301	57.901	58.701	56.001	57.701	59.501	58.101	55.701	61.701	61.401	60.801	60.301	59.301	59.701	59.201	59.601	59.901	60.001	60.301
MN585201 Circovirus elk	60.101	57.901	59.501	59.701	57.301	58.301	56.201	59.001	58.901	59.201	57.301	55.801	57.501	60.601	59.601	61.201	59.201	58.401	59.601	57.701	58.201	61.601	59.501	59.401	58.901	58.901	58.701	60.101	60.801	59.301	61.001	59.201	58.001	57.901	60.001	60.801	60.101	57.401	62.001	62.101	61.901	59.901	58.101	60.101	62.801	62.401	59.001	61.701	62.501
MW881235 Circovirus lin	58.101	61.701	58.001	58.901	57.701	57.301	60.101	60.601	58.201	61.501	58.101	57.701	58.101	57.801	59.701	60.601	59.001	57.201	58.701	54.901	59.601	60.301	61.301	61.001	57.201	59.501	60.501	60.801	60.901	59.101	59.001	59.701	57.101	58.201	59.601	59.501	59.601	58.201	60.701	61.301	61.701	59.401	59.201	59.801	58.901	59.901	59.201	60.001	58.901
KC339249 Circovirus vleermuis	59.101	59.501	59.201	60.001	56.401	58.001	58.201	57.801	56.401	57.501	56.901	57.501	57.901	61.201	59.101	60.201	58.801	59.701	60.701	58.001	59.101	59.701	61.201	60.601	57.401	60.801	59.801	59.701	57.901	60.201	58.101	60.101	59.001	60.901	60.801	63.101	59.501	57.601	60.001	62.401	61.701	60.501	60.101	59.901	60.901	62.501	59.101	59.601	61.001
KX756996 Circovirus siksparnis	60.501	59.401	58.401	59.801	58.101	58.301	57.501	57.501	57.701	58.701	58.901	58.601	58.101	60.401	60.001	58.701	58.101	58.801	57.601	57.001	58.201	58.901	60.101	59.901	57.301	59.901	61.701	58.401	58.701	60.401	56.801	58.201	58.301	59.301	56.201	59.201	60.101	58.101	61.901	62.101	60.901	62.501	59.801	61.701	62.301	62.001	61.501	61.201	61.001
KJ641741 Circovirus kelawar	59.401	62.001	58.301	59.301	59.401	60.801	57.801	56.501	57.601	59.501	59.101	57.701	57.801	62.301	58.501	60.601	59.301	58.601	57.801	60.501	61.301	58.101	59.201	59.601	58.101	61.001	59.901	59.501	57.701	62.201	56.901	60.801	58.101	57.901	58.801	58.001	58.001	58.101	60.901	62.801	61.301	61.501	60.001	60.901	60.501	61.001	60.701	60.401	59.101
AJ304456 Circovirus goose	60.901	60.301	58.501	57.101	59.001	59.901	58.401	58.901	58.401	57.201	61.601	60.401	58.501	57.501	60.101	58.901	59.001	61.301	58.501	58.901	59.401	60.301	59.601	61.401	58.101	59.301	57.201	61.401	57.501	59.601	61.601	59.401	59.501	59.301	59.201	59.301	58.801	58.701	59.701	60.401	61.201	60.501	60.101	58.101	59.301	58.401	58.901	59.101	58.001
EU056309 Circovirus swan	60.301	58.101	59.401	60.101	57.501	59.101	57.101	61.801	61.301	58.801	59.201	59.201	58.201	56.401	58.601	58.801	59.701	59.201	58.301	57.601	60.701	59.501	56.901	58.801	59.801	59.901	60.001	60.001	59.801	62.201	58.301	58.601	55.801	59.501	58.601	57.401	60.701	62.301	62.501	62.301	61.901	61.201	59.901	61.701	59.501	59.601	60.601	60.201	59.701
AY228555 Circovirus duck	58.601	58.301	58.401	58.201	59.501	58.901	58.301	58.201	57.501	58.601	60.601	57.501	58.401	57.001	58.401	59.301	56.501	57.901	58.901	58.401	59.001	59.001	59.101	60.901	58.201	58.401	58.901	59.901	57.901	60.501	56.801	58.301	57.201	57.401	58.501	56.601	60.001	60.701	60.001	59.201	60.001	59.901	55.801	57.801	56.001	56.501	56.701	58.301	57.101
MZ604582 Circovirus naaleeli	57.901	60.701	59.701	59.501	58.701	58.901	58.001	58.001	60.401	58.901	58.801	58.501	56.901	56.801	59.101	57.701	56.601	58.901	57.301	59.401	58.501	60.401	59.201	58.401	57.901	56.701	58.801	60.301	58.301	59.401	58.701	59.801	58.201	60.101	60.701	59.601	58.801	58.801	60.901	60.601	61.601	58.901	60.001	59.401	58.601	62.301	61.401	58.501	60.101
JX863737 Circovirus chauvesouris	57.601	59.101	57.201	60.401	57.401	60.001	58.701	58.401	59.301	57.201	56.701	56.701	59.601	59.701	61.001	60.801	62.001	59.501	59.501	60.301	61.401	61.001	60.601	61.001	59.601	60.301	63.101	59.901	60.001	62.001	60.701	60.201	59.901	60.901	60.201	60.601	60.001	59.501	59.901	60.701	59.601	60.201	60.301	60.601	60.501	60.901	61.001	59.101	61.801
KJ020099 Circovirus mink	60.401	60.201	56.901	58.601	57.901	56.801	57.201	58.201	58.701	59.001	58.401	58.301	59.401	62.601	60.301	60.701	60.301	59.501	59.901	60.901	59.201	61.601	62.701	60.701	60.701	57.901	58.901	60.001	60.201	62.301	61.501	60.701	60.001	59.401	61.201	60.701	60.401	58.901	62.001	62.801	61.101	61.801	60.001	62.401	61.701	61.701	60.001	61.401	62.201
MK986820 Circovirus porcine4	59.201	61.201	57.401	59.201	58.601	61.401	59.301	59.201	59.701	60.401	59.201	57.801	60.401	62.101	61.501	62.001	58.701	59.801	58.301	60.901	60.501	61.001	60.901	61.501	60.901	59.001	62.501	60.901	60.601	60.701	61.201	57.801	58.201	57.801	59.401	60.301	61.101	58.901	62.401	63.201	63.401	62.201	61.001	60.001	61.401	60.701	62.101	63.701	61.201
MN103538 Circovirus whale	56.401	57.101	55.801	59.201	59.101	57.901	58.301	57.701	56.501	56.601	58.101	55.401	59.601	59.901	58.401	59.001	59.001	59.101	60.201	58.801	58.601	60.001	57.301	59.601	58.601	59.601	60.801	59.901	58.501	59.001	58.801	57.901	58.701	59.701	58.701	60.401	58.501	57.301	59.501	59.701	61.501	61.001	58.401	58.601	58.601	60.001	59.301	59.701	57.401
[truncated: 19 more columns]

## Sheet: Circo_Rep_nuc
	PV339923 Lyrufec circovirus	PV339922 Lyrufec circovirus	OM154926 Circovirus miztontli	MT610106 Circovirus miztontli	KX756986 Circovirus ialtag	MN928506 Circovirus pipistrello	KC241982 Circovirus canine	KY370029 Circovirus rosegador	OM869597 Circovirus hirat	MF497827 Circovirus gryzon	OQ599924 Circovirus ban	KY370034 Circovirus rongeur	KY370039 Circovirus roditore	KY370042 Circovirus kiore	MT610105 Circovirus miztli	JX863737 Circovirus chauvesouris	KJ020099 Circovirus mink	MK986820 Circovirus porcine4	AF071879 Circovirus porcine1	AY651850 Circovirus porcine2	KC339249 Circovirus vleermuis	KX756996 Circovirus siksparnis	MN585201 Circovirus elk	MW881235 Circovirus lin	KJ641741 Circovirus kelawar	AJ304456 Circovirus goose	EU056309 Circovirus swan	AY228555 Circovirus duck	MZ604582 Circovirus naaleeli	MN103538 Circovirus whale	AF071878 Circovirus parrot	AF252610 Circovirus pigeon	MH188038 Circovirus mossi	AJ301633 Circovirus canary	DQ146997 Circovirus raven	KX987146 Circovirus pichong	DQ172906 Circovirus starling	DQ845075 Circovirus finch	KP793918 Circovirus zebrafinch	GQ404851 Circovirus impundu	KU230452 Circovirus yaa	DQ845074 Circovirus gull	MN164703 Circovirus penguin	JQ814849 Circovirus bianfu	KT783484 Circovirus bastao	MZ604590 Circovirus pato	KJ641711 Circovirus morcego	KJ641716 Circovirus cia	KJ641727 Circovirus saguzarra
PV339923 Lyrufec circovirus	100.001
PV339922 Lyrufec circovirus	97.901	100.001
OM154926 Circovirus miztontli	94.001	94.601	100.001
MT610106 Circovirus miztontli	92.501	93.501	94.101	100.001
KX756986 Circovirus ialtag	64.601	64.401	63.201	65.901	100.001
MN928506 Circovirus pipistrello	66.701	67.101	66.601	67.601	79.701	100.001
KC241982 Circovirus canine	64.101	63.201	64.001	62.301	63.301	66.101	100.001
KY370029 Circovirus rosegador	64.501	62.901	64.501	64.601	63.101	62.901	68.001	100.001
OM869597 Circovirus hirat	62.701	63.101	62.401	64.401	64.801	65.301	68.101	70.701	100.001
MF497827 Circovirus gryzon	62.601	62.601	61.901	63.701	63.401	62.601	68.701	69.701	70.701	100.001
OQ599924 Circovirus ban	63.601	64.101	63.601	65.301	64.001	62.301	68.501	69.601	70.101	69.101	100.001
KY370034 Circovirus rongeur	61.901	62.301	61.201	61.601	65.901	63.801	65.201	68.401	66.501	68.801	65.101	100.001
KY370039 Circovirus roditore	61.701	61.401	60.001	60.401	64.101	64.701	65.301	67.201	64.001	67.901	66.501	80.301	100.001
KY370042 Circovirus kiore	62.701	62.401	62.701	62.201	62.901	63.501	65.001	66.701	65.901	69.301	66.201	77.901	77.501	100.001
MT610105 Circovirus miztli	63.001	63.001	60.801	62.501	63.201	64.801	62.101	63.501	63.601	66.301	65.701	66.101	66.601	67.301	100.001
JX863737 Circovirus chauvesouris	61.301	61.901	60.301	61.501	61.101	62.501	61.401	63.101	61.501	61.801	60.301	61.001	65.501	64.601	67.701	100.001
KJ020099 Circovirus mink	64.501	64.001	64.901	63.001	62.701	65.701	59.101	61.401	62.701	61.801	60.201	63.601	62.301	63.001	61.901	71.101	100.001
MK986820 Circovirus porcine4	64.401	65.201	64.701	66.001	62.701	61.101	60.101	62.601	62.901	62.501	64.401	64.601	61.901	64.101	61.601	70.001	74.101	100.001
AF071879 Circovirus porcine1	62.301	63.101	62.301	63.501	60.801	64.001	60.101	63.301	63.801	62.001	63.001	61.901	61.701	60.401	61.101	62.101	60.501	61.501	100.001
AY651850 Circovirus porcine2	61.601	61.601	60.901	61.201	62.001	63.601	58.201	60.401	60.501	60.101	60.301	59.901	60.901	61.601	61.901	61.801	60.701	61.801	84.301	100.001
KC339249 Circovirus vleermuis	63.601	63.301	63.201	64.701	61.101	64.701	59.901	58.101	61.901	63.201	61.401	60.201	60.401	61.401	61.501	62.101	61.401	59.101	72.201	71.501	100.001
KX756996 Circovirus siksparnis	62.501	63.001	62.501	62.701	63.301	64.501	63.001	64.501	63.301	62.701	63.401	61.701	61.901	61.901	61.301	64.601	62.001	61.701	73.401	73.201	76.001	100.001
MN585201 Circovirus elk	59.501	59.501	60.801	62.401	60.801	63.601	58.701	59.301	62.101	62.401	63.001	61.701	62.401	65.001	62.101	63.401	58.401	59.601	74.901	72.101	70.901	74.101	100.001
MW881235 Circovirus lin	62.301	62.201	60.801	61.201	63.101	61.501	58.401	58.701	60.201	62.001	60.801	61.401	63.101	60.901	59.401	61.801	59.101	60.901	70.301	71.601	71.201	71.001	74.301	100.001
KJ641741 Circovirus kelawar	63.901	63.501	62.801	61.001	63.901	61.901	61.301	63.101	64.801	65.301	62.501	63.201	63.401	60.601	62.001	60.101	59.601	61.801	66.401	65.801	65.101	67.201	66.501	67.301	100.001
AJ304456 Circovirus goose	62.901	62.701	61.801	62.001	61.201	61.601	60.901	58.701	60.801	59.401	59.701	60.001	59.401	58.201	59.401	56.901	58.001	60.101	63.201	61.701	60.001	60.301	64.601	61.801	60.501	100.001
EU056309 Circovirus swan	64.601	65.201	64.601	64.101	60.501	58.501	58.501	62.101	60.601	58.901	58.301	59.201	61.401	56.901	59.801	60.001	59.101	58.801	62.701	60.301	59.301	59.501	61.701	59.401	61.601	78.501	100.001
AY228555 Circovirus duck	63.401	62.601	63.701	62.501	61.901	60.501	56.901	58.501	59.601	58.201	59.301	61.101	60.701	59.201	58.001	59.301	57.401	58.701	62.001	61.101	60.101	58.401	61.001	61.501	60.101	76.801	75.201	100.001
MZ604582 Circovirus naaleeli	61.101	61.501	61.201	62.901	62.501	61.101	60.601	62.001	59.901	64.301	58.301	58.701	62.001	60.101	59.601	61.901	62.001	62.901	61.001	62.201	58.701	59.201	62.301	62.901	61.901	63.901	65.201	68.601	100.001
MN103538 Circovirus whale	57.701	57.201	59.801	59.301	63.501	61.101	58.301	59.301	58.701	60.601	59.101	59.001	58.401	58.101	58.701	60.401	59.601	58.001	58.301	57.701	62.401	59.401	59.101	60.001	61.001	59.801	59.301	60.701	57.401	100.001
AF071878 Circovirus parrot	61.701	62.201	62.301	62.001	56.101	58.601	58.601	61.401	61.101	59.701	59.301	60.301	59.501	59.301	56.101	56.801	60.601	60.101	60.001	61.101	58.401	59.001	59.901	59.601	61.301	58.101	58.301	59.501	58.801	57.401	100.001
AF252610 Circovirus pigeon	60.501	61.101	60.401	60.401	61.701	61.601	61.401	62.501	59.101	61.001	59.901	59.601	58.601	61.301	57.401	59.101	59.801	62.301	60.601	58.801	59.301	59.101	58.901	63.101	63.001	60.801	59.101	60.301	61.001	55.801	66.501	100.001
MH188038 Circovirus mossi	60.001	59.101	60.501	59.501	57.201	56.401	59.601	59.701	57.101	59.901	60.101	58.201	57.201	59.601	54.901	54.001	54.101	56.001	61.301	59.301	57.701	59.001	59.501	58.001	57.601	56.401	62.101	59.901	60.001	55.601	67.201	74.201	100.001
AJ301633 Circovirus canary	60.501	60.301	59.701	62.401	60.501	58.701	59.001	58.501	56.601	59.301	59.101	62.001	61.801	62.801	59.501	58.701	56.901	60.501	57.501	55.801	59.501	59.401	58.601	60.601	59.501	58.901	59.401	60.701	58.201	57.601	63.901	71.001	69.001	100.001
DQ146997 Circovirus raven	61.101	59.801	59.401	58.301	59.201	58.201	61.301	59.801	58.201	59.101	57.701	58.701	58.701	57.401	59.401	58.901	56.801	56.801	59.201	59.101	58.001	56.801	57.701	58.301	55.901	59.501	60.601	59.001	58.501	58.701	65.301	72.001	69.701	71.201	100.001
KX987146 Circovirus pichong	61.701	60.501	59.501	63.101	59.901	56.501	59.701	61.501	58.601	58.501	58.201	59.501	60.701	56.701	57.501	60.001	60.001	60.801	60.901	61.301	58.201	57.301	59.701	60.101	58.501	59.401	61.601	57.701	61.501	56.101	66.701	73.401	69.401	71.701	79.801	100.001
DQ172906 Circovirus starling	60.301	58.901	59.201	60.201	60.601	59.401	62.401	59.201	56.801	59.701	57.901	57.401	59.901	59.601	60.201	60.701	58.201	60.101	61.701	59.601	61.101	63.001	59.001	62.701	61.701	56.401	58.801	58.201	60.501	57.901	65.501	72.501	70.901	72.001	72.001	74.601	100.001
DQ845075 Circovirus finch	62.601	63.001	63.001	64.301	60.901	58.801	60.501	61.901	59.201	59.001	58.101	59.101	59.501	59.701	59.901	59.601	59.001	61.101	61.001	59.101	57.401	60.401	60.801	61.101	60.701	59.601	58.901	59.201	58.101	55.501	66.501	73.101	69.001	71.901	71.401	73.401	74.701	100.001
KP793918 Circovirus zebrafinch	64.101	63.401	61.801	64.401	61.001	62.301	58.401	59.501	57.701	59.301	57.901	55.601	58.501	60.201	58.901	57.101	59.001	60.001	58.401	57.301	57.701	59.801	58.101	57.301	59.401	60.201	59.901	61.201	59.801	58.301	66.501	70.501	70.401	72.701	72.201	73.901	73.301	82.901	100.001
GQ404851 Circovirus impundu	60.901	61.001	59.801	59.501	57.801	59.601	59.001	62.601	57.101	58.001	57.201	59.701	58.201	59.701	59.001	57.301	58.301	60.301	58.901	56.901	59.401	58.501	57.501	58.501	62.401	59.301	59.401	62.301	58.001	58.001	67.801	71.901	71.401	71.001	73.201	72.801	73.801	73.801	75.401	100.001
KU230452 Circovirus yaa	63.601	64.701	63.201	63.001	62.101	63.601	61.101	61.701	58.901	60.601	61.701	60.701	61.901	62.001	59.001	61.001	57.001	63.001	58.701	62.101	59.301	59.601	58.701	59.001	60.301	58.301	60.001	61.101	61.901	60.101	63.601	74.101	69.901	72.501	73.501	75.601	74.601	76.001	75.701	76.501	100.001
DQ845074 Circovirus gull	61.901	60.901	61.101	61.401	59.401	61.601	60.801	59.101	59.201	60.201	58.801	60.101	60.801	61.101	60.701	58.301	57.201	59.301	59.701	59.501	55.801	57.501	56.901	58.201	58.001	59.201	57.701	57.401	58.701	53.301	62.501	69.601	65.501	67.601	64.601	67.101	65.401	68.501	66.901	66.001	65.201	100.001
MN164703 Circovirus penguin	59.001	59.101	56.701	58.301	60.501	60.701	61.001	61.601	58.501	59.401	58.301	60.001	60.001	62.701	61.001	58.101	55.701	60.801	57.601	59.101	59.101	58.101	58.901	58.601	58.201	58.101	58.001	58.801	56.201	58.301	65.401	66.401	69.201	66.801	65.801	67.501	67.601	66.301	67.101	64.301	67.101	68.201	100.001
JQ814849 Circovirus bianfu	59.001	59.001	60.001	60.801	58.701	63.301	58.301	57.501	57.501	60.301	59.401	58.301	58.301	59.201	57.101	58.901	63.201	60.901	61.001	61.101	61.201	61.401	62.101	59.401	64.601	57.801	55.501	57.701	56.801	59.801	60.601	57.001	57.501	58.701	56.901	60.101	58.201	57.901	57.701	57.901	58.401	59.401	59.201	100.001
KT783484 Circovirus bastao	61.201	61.101	60.301	61.401	60.301	61.901	56.401	58.601	58.901	60.501	58.901	56.301	58.201	59.201	59.901	59.201	59.601	61.301	61.501	58.201	58.301	59.201	60.801	59.401	60.101	59.401	58.201	58.501	58.001	58.101	60.501	60.401	62.501	60.201	59.801	60.601	60.501	60.401	59.701	59.401	60.501	61.701	58.201	78.101	100.001
MZ604590 Circovirus pato	59.501	60.101	60.601	62.301	61.001	62.101	57.601	58.901	57.601	59.801	58.201	59.501	59.601	59.101	60.701	59.201	60.601	61.401	60.901	59.501	59.201	59.301	60.601	58.701	60.401	59.101	59.001	58.501	58.601	57.301	61.201	61.601	57.801	58.701	62.101	60.201	60.601	60.401	61.301	58.401	60.901	60.201	60.301	73.701	72.601	100.001
KJ641711 Circovirus morcego	62.501	62.501	60.801	59.701	62.101	62.001	59.701	59.301	59.801	60.501	59.501	61.201	61.401	61.601	60.101	62.901	60.201	63.301	58.101	58.801	58.301	57.401	58.401	59.701	60.901	61.501	61.301	58.001	58.901	59.201	59.401	63.201	60.701	60.601	63.901	60.401	61.501	61.401	61.601	60.601	61.701	61.801	61.601	62.701	61.001	60.701	100.001
KJ641716 Circovirus cia	58.901	59.201	59.101	58.901	61.101	61.401	60.601	58.601	60.101	57.401	61.201	56.701	60.401	58.701	61.701	64.101	62.701	62.001	58.401	57.201	60.201	57.901	59.901	61.201	58.301	62.501	61.901	56.801	60.201	60.001	58.701	59.301	59.001	62.201	64.101	61.801	60.301	60.201	60.201	59.401	59.701	61.801	62.301	62.001	58.501	61.501	74.901	100.001
KJ641727 Circovirus saguzarra	62.401	62.001	61.801	62.001	61.301	61.901	58.701	61.601	60.701	60.701	60.101	61.401	60.801	60.301	60.001	62.801	62.801	61.801	59.801	60.001	59.701	59.301	60.001	60.701	59.001	61.101	58.501	60.001	58.601	57.901	61.001	61.601	61.501	60.401	62.401	61.601	64.101	63.301	62.101	59.601	61.301	62.801	59.701	62.701	62.901	62.401	77.401	79.501	100.001
OL704833 Circovirus tzinaka	60.401	60.201	61.001	60.801	61.001	61.101	60.101	58.701	59.301	60.001	57.101	59.301	61.501	60.301	61.101	62.701	62.901	62.601	59.701	61.601	60.501	59.001	60.301	60.301	59.401	61.501	59.901	58.801	58.701	59.501	62.801	58.501	60.101	61.401	61.801	58.901	60.501	61.301	60.001	60.701	60.001	63.801	60.801	62.801	59.001	63.101	74.601	76.701	80.801
MZ382570 Circovirus magu	62.601	63.601	61.401	63.001	59.601	60.301	58.901	59.601	59.101	58.901	61.901	59.201	60.701	58.301	59.301	59.901	62.901	62.801	57.501	57.001	58.301	58.401	59.401	58.201	59.601	60.001	60.901	60.401	57.201	60.201	62.201	59.001	57.301	58.501	63.401	60.901	60.701	58.601	60.201	59.201	61.101	58.301	60.701	62.901	60.401	64.001	72.201	72.201	72.701
KJ641723 Circovirus lepakko	62.801	63.201	62.101	64.701	63.001	60.301	61.901	60.801	61.001	60.901	58.801	60.001	59.601	60.101	61.401	61.701	60.401	59.101	59.001	56.401	58.801	59.801	60.801	60.501	62.101	59.201	59.901	58.201	58.501	58.901	59.801	61.101	58.201	59.401	61.101	58.401	61.101	59.001	59.001	60.301	60.801	59.801	61.301	61.901	58.501	64.301	70.101	70.001	69.801
KJ641724 Circovirus ratpenat	63.601	63.701	63.601	63.201	63.701	62.501	60.201	60.001	60.301	60.701	59.901	60.501	60.501	58.501	58.401	62.701	61.901	65.201	61.101	58.401	61.901	62.601	59.701	61.101	60.001	57.601	60.201	57.301	59.501	60.601	59.501	60.901	58.801	61.901	65.901	60.101	61.301	61.801	60.401	63.201	63.001	60.401	57.501	63.201	62.001	60.801	68.201	68.201	67.401
KY370037 Circovirus daga	61.401	61.301	63.801	62.401	60.901	62.101	57.901	61.801	60.801	62.401	59.401	58.701	59.901	58.801	61.901	59.401	60.701	60.801	61.001	57.901	57.201	58.301	60.101	60.101	59.101	61.101	59.401	58.501	60.201	59.601	62.101	61.601	60.201	60.201	61.501	59.601	60.501	61.401	59.801	62.901	59.401	60.001	59.501	64.401	63.101	61.901	69.101	69.301	70.301
ON596197 Circovirus wesa	62.901	63.401	62.401	62.801	61.501	60.701	60.301	61.601	60.001	62.501	60.901	62.001	62.901	62.301	61.601	59.901	61.601	64.201	61.301	59.501	58.301	60.401	59.701	61.001	61.501	58.101	59.601	59.001	60.401	59.801	60.501	61.401	60.001	60.701	61.901	60.101	61.801	62.101	60.901	62.301	61.001	60.901	59.601	65.201	62.301	61.601	69.201	70.301	71.001
OQ599922 Circovirus kukwuria	61.201	61.501	61.601	59.601	60.101	59.401	59.801	60.301	60.301	58.501	60.201	61.501	60.401	62.501	59.701	62.201	62.701	60.501	58.501	57.901	58.601	59.301	59.401	59.701	63.801	61.401	61.701	61.001	61.801	58.201	59.901	61.801	61.201	58.601	62.801	59.401	63.001	61.601	60.301	63.201	60.701	60.401	60.701	63.701	60.701	62.201	69.601	68.901	70.801
KT869077 Circovirus porcine3	60.601	59.901	60.701	60.201	57.401	59.201	60.001	60.601	61.401	60.601	60.101	60.601	59.801	61.401	59.601	62.201	61.901	61.501	60.501	57.101	59.501	57.101	60.301	58.801	57.201	60.301	59.001	56.001	59.701	59.301	60.901	61.401	58.001	57.201	62.901	61.101	61.201	63.001	57.301	60.101	60.401	59.401	57.601	62.701	62.601	61.301	66.601	67.101	65.201
MW686208 Circovirus gloton	60.301	59.901	60.801	60.501	60.501	60.601	61.201	62.801	62.301	59.801	59.601	59.701	60.701	60.701	63.901	59.901	62.301	58.301	58.801	58.201	59.901	57.801	59.901	58.901	61.601	59.501	59.801	58.501	60.001	59.401	60.501	61.801	57.401	60.101	61.301	60.001	62.401	61.201	62.201	61.601	60.701	62.601	56.201	61.101	63.701	62.201	65.101	63.501	63.101
ON677309 Circovirus human	59.901	59.001	58.701	58.301	61.401	60.001	58.701	61.401	59.001	61.801	60.801	61.701	58.101	62.001	59.001	60.601	59.301	59.201	60.801	58.601	59.201	58.001	57.601	57.101	56.201	61.001	57.101	56.101	56.101	58.201	60.801	58.001	57.601	60.201	62.001	61.501	61.501	59.901	59.901	59.601	59.901	60.301	60.401	62.401	62.101	60.401	64.801	67.201	63.101
KY370027 Circovirus gnaver	58.501	58.401	56.501	58.901	60.501	60.901	59.901	61.101	62.001	59.901	61.501	58.801	62.301	60.701	60.701	58.401	58.001	60.801	58.801	55.601	60.001	57.401	56.901	57.401	55.801	60.101	57.901	54.501	60.201	60.501	59.001	56.801	59.101	57.701	60.601	58.801	60.901	61.401	59.201	58.501	62.101	63.901	57.701	60.101	59.601	59.901	65.101	67.301	64.901
LC416389 Circovirus civet	59.701	59.501	58.301	59.001	58.901	58.201	57.701	59.401	59.701	60.301	59.201	58.401	57.901	58.701	59.801	59.701	59.901	58.201	57.601	56.601	58.701	55.501	59.001	58.901	57.001	58.801	59.201	58.401	60.001	58.701	57.001	59.901	57.401	60.301	59.401	60.201	60.201	60.901	59.801	59.401	61.201	59.001	58.001	60.101	59.101	57.601	60.101	62.201	59.501
MN371255 Circovirus bear	60.701	60.301	59.901	57.501	61.001	59.501	57.801	59.801	60.301	60.701	59.601	61.201	61.801	60.501	57.201	61.401	60.901	59.601	57.901	62.201	63.301	58.001	58.501	58.501	56.601	59.201	58.501	56.701	60.301	62.001	59.701	61.301	59.201	61.301	61.201	59.701	63.001	60.301	59.301	61.801	61.901	59.801	60.701	59.901	61.201	59.601	63.601	65.201	62.901
GQ404856 Circovirus eniyan	57.701	58.201	57.801	58.201	59.301	58.301	59.301	60.301	56.201	55.601	58.701	58.101	59.401	58.801	59.501	63.001	59.801	58.801	59.101	59.401	59.001	57.601	60.901	57.901	56.501	57.601	60.401	56.201	57.601	58.501	58.401	60.201	55.601	58.301	58.901	59.001	59.101	59.601	58.201	59.301	60.901	59.801	56.201	59.001	60.001	59.601	60.101	61.001	60.801
JQ011377 Circovirus catfish	59.701	60.001	60.001	57.901	58.601	59.501	56.701	57.601	59.601	58.801	59.701	57.901	58.501	59.401	58.501	58.701	60.101	58.901	59.401	60.301	60.101	59.601	59.701	60.001	57.201	60.701	58.201	59.001	54.801	58.801	57.301	60.001	58.301	58.801	60.501	58.301	61.001	60.001	60.701	57.901	58.601	62.401	61.601	59.701	61.101	60.501	60.101	58.901	58.501
MN164712 Circovirus tetning	59.301	59.601	58.401	60.301	62.101	61.201	60.701	58.801	59.701	59.701	58.401	61.101	59.201	60.301	58.101	61.601	61.101	60.401	61.501	59.401	59.601	59.801	58.701	57.301	60.201	61.101	59.901	60.601	58.101	60.501	63.101	65.001	60.201	59.701	59.501	61.901	61.601	63.001	62.001	62.601	61.701	63.501	62.901	61.501	57.401	60.301	60.901	56.301	60.401
GU799606 Circovirus barbel	57.901	58.401	58.801	58.601	58.701	58.701	59.801	62.201	60.401	60.601	59.001	58.801	58.901	60.001	61.101	60.901	60.801	60.501	59.701	57.701	59.801	60.401	59.401	60.001	59.701	61.501	59.501	59.601	59.701	60.701	60.201	60.401	56.501	59.201	60.101	60.301	60.801	58.601	61.101	59.001	62.901	63.801	60.001	63.401	59.301	59.501	60.301	61.101	61.101
MZ710935 Circovirus gyurgyalag	58.501	58.701	59.401	61.101	57.801	60.301	57.901	56.201	56.701	57.901	60.101	58.201	59.701	55.801	55.801	59.101	60.401	61.901	57.701	57.301	58.801	61.901	59.401	59.501	57.101	61.101	58.001	60.301	59.601	60.401	60.401	63.601	57.901	56.101	61.401	58.001	58.601	59.001	60.501	61.101	62.101	60.001	58.001	57.401	58.801	60.601	60.301	61.601	58.701
MZ710934 Circovirus torpegem	60.501	60.001	60.201	59.601	62.301	58.901	57.901	57.701	61.701	58.201	61.401	61.001	59.201	60.901	58.001	60.501	61.401	60.801	60.001	57.501	58.501	58.401	58.501	60.001	59.201	61.201	64.101	62.201	57.201	59.801	59.501	59.001	58.801	60.601	57.401	59.101	59.801	61.501	59.901	60.401	61.601	59.301	62.801	59.001	60.501	59.301	61.501	60.401	62.001
[truncated: 19 more columns]

## Sheet: Circo_Rep_aa
	AF071878 Circovirus parrot	AF252610 Circovirus pigeon	MH188038 Circovirus mossi	AJ301633 Circovirus canary	DQ146997 Circovirus raven	KX987146 Circovirus pichong	GQ404851 Circovirus impundu	KU230452 Circovirus yaa	DQ172906 Circovirus starling	DQ845075 Circovirus finch	KP793918 Circovirus zebrafinch	DQ845074 Circovirus gull	MN164703 Circovirus penguin	MZ710934 Circovirus torpegem	GQ404856 Circovirus eniyan	MN164712 Circovirus tetning	MZ710935 Circovirus gyurgyalag	JQ011377 Circovirus catfish	GU799606 Circovirus barbel	JQ814849 Circovirus bianfu	KT783484 Circovirus bastao	MZ604590 Circovirus pato	KJ641711 Circovirus morcego	KJ641716 Circovirus cia	KJ641727 Circovirus saguzarra	OL704833 Circovirus tzinaka	MZ382570 Circovirus magu	KJ641723 Circovirus lepakko	KJ641724 Circovirus ratpenat	KY370037 Circovirus daga	ON596197 Circovirus wesa	OQ599922 Circovirus kukwuria	KT869077 Circovirus porcine3	MW686208 Circovirus gloton	ON677309 Circovirus human	KY370027 Circovirus gnaver	LC416389 Circovirus civet	MN371255 Circovirus bear	PV339923 Lyrufec circovirus	PV339922 Lyrufec circovirus	MT610106 Circovirus miztontli	OM154926 Circovirus miztontli	KX756986 Circovirus ialtag	MN928506 Circovirus pipistrello	KC241982 Circovirus canine	KY370029 Circovirus rosegador	MF497827 Circovirus gryzon	OM869597 Circovirus hirat	OQ599924 Circovirus ban
AF071878 Circovirus parrot	100.001
AF252610 Circovirus pigeon	61.201	100.001
MH188038 Circovirus mossi	58.601	72.201	100.001
AJ301633 Circovirus canary	59.201	69.301	65.201	100.001
DQ146997 Circovirus raven	58.101	72.901	67.701	76.901	100.001
KX987146 Circovirus pichong	63.201	72.501	68.401	75.501	85.901	100.001
GQ404851 Circovirus impundu	61.901	73.901	69.801	75.501	80.101	78.301	100.001
KU230452 Circovirus yaa	59.201	75.901	67.701	77.201	80.701	82.101	82.101	100.001
DQ172906 Circovirus starling	60.801	73.401	69.801	76.501	78.901	81.301	79.201	78.901	100.001
DQ845075 Circovirus finch	62.601	72.501	67.401	75.501	77.701	77.001	79.401	78.601	83.401	100.001
KP793918 Circovirus zebrafinch	60.901	70.401	66.301	74.101	75.601	76.301	80.401	79.701	80.301	87.601	100.001
DQ845074 Circovirus gull	55.401	61.601	58.201	66.101	61.201	60.201	60.601	60.901	63.501	65.101	61.601	100.001
MN164703 Circovirus penguin	61.601	65.701	64.801	67.801	67.501	66.401	66.801	67.101	67.701	67.801	66.101	67.101	100.001
MZ710934 Circovirus torpegem	50.501	48.401	46.701	48.601	47.101	48.601	48.401	50.901	51.401	49.101	51.001	46.501	49.801	100.001
GQ404856 Circovirus eniyan	53.301	54.301	45.301	50.001	51.601	51.201	53.301	52.101	52.201	54.301	51.501	51.701	51.901	50.301	100.001
MN164712 Circovirus tetning	49.801	53.601	44.401	48.601	49.101	50.901	50.501	49.701	51.201	52.201	50.501	48.601	51.901	49.701	56.101	100.001
MZ710935 Circovirus gyurgyalag	52.301	50.701	46.701	48.301	47.801	49.301	48.101	50.701	49.101	52.201	51.201	47.201	46.401	50.301	57.501	60.401	100.001
JQ011377 Circovirus catfish	47.501	49.001	47.501	49.801	50.701	49.001	49.301	50.201	51.101	52.401	50.301	44.801	48.801	46.301	54.901	53.401	54.601	100.001
GU799606 Circovirus barbel	46.701	47.701	43.301	49.301	48.501	48.501	47.201	47.901	48.801	52.201	49.101	51.001	49.501	47.401	51.801	53.401	52.801	49.201	100.001
JQ814849 Circovirus bianfu	47.401	48.301	46.501	48.601	49.001	49.001	48.801	48.601	47.901	48.301	47.901	47.901	48.801	48.101	46.601	44.601	47.901	51.401	48.801	100.001
KT783484 Circovirus bastao	48.301	46.101	46.501	49.801	47.601	48.301	50.701	50.701	49.301	48.601	49.701	49.101	50.001	49.001	48.301	45.501	49.201	48.501	45.201	85.001	100.001
MZ604590 Circovirus pato	51.701	48.601	49.001	53.001	51.401	52.201	50.301	52.201	52.801	52.801	51.001	49.301	52.101	50.301	50.701	45.701	52.201	47.801	47.201	82.001	78.901	100.001
KJ641711 Circovirus morcego	46.501	52.901	48.901	47.201	47.701	49.801	47.701	48.601	50.201	52.501	50.201	53.401	53.201	50.801	46.601	52.601	52.201	51.701	48.701	53.301	48.501	50.201	100.001
KJ641716 Circovirus cia	45.801	54.401	49.801	51.401	49.501	51.701	49.101	52.101	53.701	51.601	50.901	53.201	53.401	50.901	48.601	47.801	50.701	48.301	50.801	51.901	49.501	50.901	74.801	100.001
KJ641727 Circovirus saguzarra	46.601	52.101	46.801	50.701	48.901	48.901	47.501	47.901	48.901	50.401	48.601	50.201	50.501	52.301	49.701	51.001	53.301	50.701	51.401	54.901	52.801	54.201	75.101	76.801	100.001
OL704833 Circovirus tzinaka	50.201	50.801	48.801	50.901	49.501	49.101	48.401	49.601	50.501	49.601	49.801	53.701	53.701	49.501	50.301	50.501	51.201	47.101	48.401	53.601	51.701	53.801	73.701	77.101	83.301	100.001
MZ382570 Circovirus magu	46.001	48.501	44.901	46.901	46.701	49.501	47.401	48.201	48.801	48.601	49.501	48.101	51.201	49.301	48.101	50.201	52.501	48.501	48.801	51.601	50.801	51.501	71.201	67.801	71.001	70.201	100.001
KJ641723 Circovirus lepakko	46.901	47.601	46.201	47.901	47.001	48.301	48.601	47.701	49.301	50.201	49.001	48.801	49.301	43.401	47.901	47.501	48.601	45.501	46.301	53.801	49.201	51.801	66.801	61.701	66.201	62.601	66.201	100.001
KJ641724 Circovirus ratpenat	44.101	47.401	44.301	46.001	46.301	48.801	46.301	47.201	48.101	49.101	49.501	44.201	47.701	47.101	47.301	46.501	49.701	47.801	43.801	50.901	51.901	49.801	61.801	62.801	63.401	59.701	61.601	67.501	100.001
KY370037 Circovirus daga	45.601	47.101	48.001	49.101	48.301	49.101	47.601	47.201	50.401	50.301	49.501	51.401	51.901	48.301	51.201	49.801	52.001	50.301	51.301	53.701	52.901	53.101	65.201	63.001	70.501	64.901	63.801	63.601	59.301	100.001
ON596197 Circovirus wesa	44.601	49.501	46.901	49.301	47.601	49.001	47.901	49.301	50.701	51.201	50.001	51.901	51.601	48.801	49.701	48.101	50.001	50.701	47.701	52.201	52.201	52.501	64.801	65.901	66.001	64.301	63.301	69.301	64.001	76.301	100.001
OQ599922 Circovirus kukwuria	46.301	50.201	46.701	48.101	46.501	46.401	46.501	48.101	49.301	48.601	47.901	49.801	54.601	48.201	50.501	48.501	51.201	49.501	47.501	53.601	51.901	54.601	66.301	65.701	69.701	67.501	65.001	65.901	62.701	76.601	78.701	100.001
KT869077 Circovirus porcine3	48.801	49.301	45.501	46.101	45.101	46.501	46.901	46.201	46.201	49.301	47.601	48.201	46.801	50.501	49.301	52.901	50.901	51.401	49.801	51.901	53.701	52.401	55.601	55.601	54.601	53.201	54.901	55.101	53.901	56.401	56.701	56.001	100.001
MW686208 Circovirus gloton	46.101	47.901	43.501	42.301	45.401	44.901	44.401	44.001	45.101	48.201	45.601	46.301	44.901	48.801	48.501	49.801	52.801	51.001	49.101	50.901	50.301	49.501	54.901	53.201	54.601	53.201	54.601	54.901	52.401	55.301	53.101	52.401	65.901	100.001
ON677309 Circovirus human	45.801	47.501	44.501	46.501	47.701	46.101	45.401	46.601	43.701	46.001	45.301	47.501	47.501	50.501	47.401	47.901	49.301	49.501	52.101	51.201	51.101	48.301	53.601	55.301	53.901	56.301	53.601	55.601	50.501	54.501	53.101	53.401	62.001	63.701	100.001
KY370027 Circovirus gnaver	45.201	46.201	44.601	42.901	45.701	47.101	44.301	45.501	45.501	46.701	44.601	42.301	46.601	44.101	47.001	48.301	50.001	46.101	45.201	44.301	42.001	46.201	51.601	53.201	51.901	51.901	50.001	47.401	48.101	49.201	49.201	50.001	53.701	56.101	53.601	100.001
LC416389 Circovirus civet	43.101	49.101	41.801	43.201	45.301	46.001	44.901	45.301	45.501	46.301	44.601	43.901	44.201	45.501	47.801	50.001	50.201	47.201	48.601	47.101	45.201	47.201	52.901	51.201	51.901	52.601	51.201	52.001	50.701	50.901	50.501	52.901	55.101	55.101	55.901	63.001	100.001
MN371255 Circovirus bear	41.401	47.601	41.801	44.901	46.201	44.001	45.501	46.901	45.601	48.701	46.001	44.001	46.001	45.201	44.901	44.501	46.201	45.301	44.801	44.401	45.201	45.201	47.701	49.101	48.401	49.801	47.001	49.301	50.501	50.501	51.201	51.601	53.501	54.201	54.601	62.501	72.701	100.001
PV339923 Lyrufec circovirus	45.801	51.501	44.401	50.001	47.401	48.801	49.301	49.001	49.301	48.101	48.101	45.601	47.601	49.001	51.801	49.001	46.401	43.901	47.101	45.701	42.401	45.301	48.501	49.801	51.601	49.301	49.701	50.001	48.601	49.801	49.701	49.801	48.101	47.001	47.201	44.101	45.501	43.801	100.001
PV339922 Lyrufec circovirus	45.801	51.501	44.001	50.001	47.701	49.101	49.701	49.301	49.701	48.401	48.401	45.601	47.601	48.601	51.801	48.601	46.801	43.501	47.401	46.001	42.101	45.601	48.801	50.201	51.901	49.701	50.301	50.701	49.301	50.201	49.301	50.201	47.401	47.001	47.201	44.101	45.801	43.101	99.301	100.001
MT610106 Circovirus miztontli	47.301	50.501	43.101	49.801	48.401	50.501	49.101	48.801	48.201	48.401	48.401	45.001	47.301	48.901	52.101	49.001	47.901	44.701	49.501	45.301	43.201	45.401	49.501	50.701	50.401	50.701	50.701	51.801	50.501	51.201	49.801	50.501	47.501	47.101	47.101	44.501	45.901	43.801	95.801	96.501	100.001
OM154926 Circovirus miztontli	45.501	49.801	44.001	49.601	47.401	48.801	48.101	48.301	48.301	47.401	47.401	44.601	47.201	47.601	50.701	47.301	46.401	45.501	47.801	45.701	41.801	44.901	48.801	51.001	50.901	50.001	50.301	51.401	49.801	50.701	48.601	49.801	48.101	47.301	46.501	43.101	45.501	45.201	96.301	97.001	97.601	100.001
KX756986 Circovirus ialtag	47.701	50.801	42.901	47.601	48.501	51.501	49.101	50.001	50.501	50.501	50.901	46.701	50.201	45.401	51.701	48.501	49.701	47.001	44.901	48.401	45.001	46.501	52.201	50.901	50.701	50.801	51.201	52.201	51.501	52.901	51.901	51.201	50.301	48.401	49.801	46.801	48.101	47.501	63.201	62.901	64.101	62.201	100.001
MN928506 Circovirus pipistrello	44.901	49.001	40.801	46.201	45.701	49.201	45.701	48.601	48.401	47.401	47.801	46.301	48.101	44.001	49.101	48.001	45.501	46.701	44.201	46.301	43.301	47.501	49.801	46.901	49.801	50.801	49.001	49.701	49.001	52.201	51.501	50.801	48.601	46.501	48.901	45.301	47.901	45.701	60.201	59.901	62.001	59.501	82.601	100.001
KC241982 Circovirus canine	47.201	47.201	42.201	48.401	44.501	46.301	45.901	44.601	46.901	48.301	45.901	50.301	50.701	46.101	49.001	46.801	47.601	47.801	45.001	46.201	45.401	47.001	48.001	47.601	47.601	47.501	48.801	48.001	47.801	47.501	47.601	49.001	52.601	49.701	51.001	47.001	47.701	46.601	58.201	57.901	58.901	57.601	60.701	60.401	100.001
KY370029 Circovirus rosegador	47.901	46.801	42.901	45.701	45.501	45.201	45.201	44.301	45.501	45.501	46.601	48.301	47.601	43.101	49.001	47.101	46.901	45.801	44.301	45.501	46.401	47.601	44.301	45.001	48.401	46.201	47.101	44.401	46.601	49.001	47.601	47.001	51.201	49.501	48.301	45.801	46.501	43.801	58.401	58.101	59.101	57.701	60.101	57.501	71.401	100.001
MF497827 Circovirus gryzon	49.801	46.301	41.701	48.101	47.201	46.801	45.501	44.301	46.501	46.901	48.301	47.201	48.301	45.601	49.701	46.801	49.001	46.601	42.101	47.601	47.301	48.801	44.901	44.901	46.501	46.101	46.801	44.601	45.801	48.301	48.501	49.701	50.201	49.501	49.101	45.901	47.001	46.701	55.701	55.401	56.601	55.001	58.701	56.701	73.301	73.301	100.001
OM869597 Circovirus hirat	46.501	45.901	44.301	47.101	44.501	43.201	44.501	43.901	46.201	45.501	45.201	49.701	48.301	47.801	47.601	46.101	46.601	46.401	43.101	47.201	44.601	47.801	44.501	44.301	45.801	43.501	44.401	42.201	45.101	44.601	46.801	47.601	49.801	49.501	48.101	44.701	45.801	46.901	53.701	53.401	53.801	52.701	55.701	54.301	74.701	72.001	71.301	100.001
OQ599924 Circovirus ban	50.001	46.101	42.901	47.801	45.501	44.601	46.601	45.301	45.101	46.901	47.201	48.301	47.601	45.301	49.001	43.901	49.001	47.601	43.701	46.501	47.501	50.201	47.401	44.701	48.201	46.901	46.401	44.101	48.001	46.801	47.101	48.101	51.601	50.001	47.601	47.401	47.901	46.201	54.401	54.401	54.901	54.001	57.101	56.101	71.401	73.101	72.001	76.301	100.001
KY370034 Circovirus rongeur	46.501	45.801	40.501	48.401	46.201	45.901	46.901	44.601	46.901	46.201	44.501	46.501	49.301	43.101	51.901	47.501	45.601	50.901	44.001	44.701	44.601	49.501	49.501	50.001	47.601	47.001	49.701	47.001	49.001	48.001	50.301	48.801	51.201	50.201	47.901	47.701	45.801	45.701	56.501	56.101	55.601	54.401	56.501	55.101	64.901	65.801	66.701	62.001	63.501
KY370039 Circovirus roditore	46.901	46.101	40.801	47.801	46.201	46.401	46.901	45.001	47.601	46.601	45.901	45.801	49.001	43.401	50.301	46.001	45.301	48.801	43.901	44.001	42.901	48.101	50.201	48.601	47.601	46.301	47.501	47.601	48.001	47.601	50.501	48.501	49.501	49.501	47.001	46.601	46.201	47.101	56.001	55.701	57.001	55.001	55.801	53.801	64.201	65.101	66.001	61.001	62.101
KY370042 Circovirus kiore	46.501	46.101	41.901	50.501	47.201	47.301	47.201	45.301	48.301	47.901	46.201	47.201	49.301	43.701	49.501	47.301	46.601	49.201	42.901	46.301	45.901	49.801	49.101	48.801	48.401	48.301	48.001	46.801	47.501	50.201	52.401	50.201	51.201	49.301	47.901	46.801	48.101	46.701	52.701	52.301	53.501	52.001	54.801	53.201	64.901	63.801	68.301	62.701	61.801
MT610105 Circovirus miztli	40.601	42.101	39.401	46.401	44.101	44.601	43.401	43.601	45.101	43.401	46.901	45.801	46.501	41.401	45.201	45.801	43.901	45.101	42.101	44.801	45.901	45.601	44.901	46.701	46.901	46.101	46.301	44.901	42.901	43.901	44.201	44.101	47.701	47.301	47.701	46.401	46.701	46.701	53.001	53.001	54.201	52.301	56.501	56.801	64.501	62.101	66.301	62.301	61.801
MN103538 Circovirus whale	45.701	46.601	42.101	45.101	45.901	46.301	44.001	43.801	46.501	46.501	46.801	45.601	46.101	42.601	44.401	44.801	47.001	43.501	40.601	44.201	45.001	46.301	46.801	45.701	46.501	47.801	48.201	45.901	45.401	50.201	50.201	47.701	45.201	42.801	41.601	44.701	43.001	44.501	50.201	50.201	50.301	50.201	57.001	54.701	55.701	54.701	58.201	53.701	53.701
AF071879 Circovirus porcine1	46.001	47.901	42.201	45.501	43.601	44.201	44.101	47.201	45.301	46.001	47.101	42.201	44.801	45.501	45.701	43.301	45.201	49.801	42.901	45.701	44.301	45.601	46.901	46.601	45.901	46.601	45.201	44.701	45.201	47.101	45.201	45.201	46.401	47.601	43.801	45.901	44.501	42.701	54.301	54.001	54.001	53.101	54.401	54.601	52.601	51.001	49.701	50.701	49.001
AY651850 Circovirus porcine2	46.501	47.801	42.601	43.801	42.601	44.401	44.101	47.201	45.001	46.001	47.401	41.901	45.101	44.901	49.001	43.901	47.801	51.401	42.801	46.501	45.601	45.801	46.501	46.101	46.201	45.101	45.501	44.301	45.401	47.001	46.401	45.801	47.901	46.401	43.401	45.801	44.701	39.701	52.401	52.001	53.101	51.401	54.801	54.901	52.701	49.501	49.501	51.901	51.501
KX756996 Circovirus siksparnis	47.101	47.101	42.601	46.601	44.001	42.301	46.401	47.201	43.901	47.101	47.101	43.901	46.701	45.701	44.701	45.801	48.101	51.401	44.401	46.901	47.401	46.201	47.101	46.101	48.301	48.801	46.901	46.601	46.801	48.001	48.001	47.501	47.401	47.401	44.101	49.001	47.101	44.201	53.101	52.701	53.101	52.401	52.201	52.701	52.201	51.901	51.201	52.201	52.501
MN585201 Circovirus elk	44.601	48.301	42.601	44.501	41.601	43.201	44.301	46.201	44.301	44.001	44.701	44.101	45.301	46.101	46.001	45.301	44.801	49.001	42.501	47.901	49.301	49.501	45.901	46.601	47.601	46.301	45.601	43.401	46.101	45.601	46.601	45.201	48.501	46.701	44.301	44.901	46.201	44.101	52.901	52.601	51.901	50.901	57.301	55.301	52.001	52.401	50.301	52.701	50.301
MW881235 Circovirus lin	47.201	48.601	44.401	46.201	42.301	45.501	46.001	47.901	47.101	45.001	45.401	45.501	46.001	43.701	45.701	46.501	44.101	49.801	44.501	46.401	45.201	45.901	49.001	47.601	46.601	45.601	44.201	45.801	46.101	47.401	46.901	46.201	48.801	47.801	44.801	44.601	46.001	44.401	53.201	52.901	52.101	51.501	53.701	52.901	52.001	50.001	49.301	51.401	49.001
KC339249 Circovirus vleermuis	47.401	49.301	45.001	44.801	43.601	44.401	44.301	47.201	46.001	47.101	46.701	43.601	48.101	46.801	46.801	43.701	48.501	53.401	45.801	47.201	43.801	47.101	47.301	45.801	46.601	46.601	45.201	44.801	43.901	47.501	45.301	47.001	49.101	46.901	44.001	46.201	45.401	40.301	53.401	53.101	51.901	52.101	52.001	52.901	52.601	51.001	50.001	51.001	49.701
KJ641741 Circovirus kelawar	47.401	49.701	43.301	44.801	43.601	46.101	47.101	47.601	46.501	46.001	46.001	46.001	47.401	46.401	45.201	47.001	44.401	46.801	42.001	45.001	45.101	46.001	47.301	44.701	47.601	46.601	48.001	46.501	47.301	45.901	47.301	47.101	47.901	44.201	45.201	44.301	45.101	46.101	54.601	53.901	54.501	53.201	53.401	53.501	54.401	53.401	52.901	54.701	52.001
AJ304456 Circovirus goose	45.801	49.001	46.601	47.601	47.901	50.001	49.701	49.301	51.201	51.401	52.101	46.701	47.901	44.801	48.801	47.401	42.601	42.001	42.801	47.601	49.101	50.501	44.901	44.901	43.001	44.801	44.401	41.901	43.001	45.301	45.801	44.901	46.201	42.901	42.801	39.901	42.001	44.301	50.301	50.001	49.301	48.301	46.401	46.601	50.001	47.101	49.001	47.801	46.701
EU056309 Circovirus swan	45.801	48.301	45.901	46.701	47.401	49.301	48.601	48.801	51.201	51.601	51.201	46.701	48.601	44.601	48.501	47.301	46.401	43.601	43.201	45.101	49.801	48.101	45.501	45.101	44.401	44.401	46.501	43.301	42.401	44.401	43.401	43.201	45.301	43.901	42.501	42.201	43.901	44.001	47.601	47.201	46.801	46.201	46.401	45.901	49.801	47.101	47.401	47.401	47.101
AY228555 Circovirus duck	47.801	52.401	47.301	48.601	49.701	49.001	51.001	51.001	50.901	52.101	52.401	48.401	49.301	45.601	46.201	47.901	47.601	43.901	44.901	47.901	50.501	49.001	45.101	44.801	44.401	46.301	45.101	43.301	45.301	46.001	46.501	46.201	46.201	43.201	43.501	39.701	42.701	45.001	50.201	49.801	50.401	49.701	47.401	48.301	48.601	48.401	49.101	48.801	48.101
MZ604582 Circovirus naaleeli	47.501	50.701	46.601	46.101	46.301	46.801	48.601	48.201	47.901	49.301	48.601	45.101	46.801	47.301	47.901	47.901	47.201	47.701	42.401	47.701	47.701	49.301	46.501	47.201	46.501	46.101	46.101	44.601	47.201	44.601	47.201	47.201	46.501	44.001	43.501	43.001	40.601	40.401	50.201	49.801	49.601	48.401	49.501	47.901	52.601	47.701	50.901	50.901	49.101
JX863737 Circovirus chauvesouris	48.101	48.801	42.301	47.601	47.901	48.301	47.701	47.201	50.701	50.701	51.201	46.801	46.701	50.301	51.401	54.401	54.601	50.301	49.701	50.501	50.501	51.901	55.101	54.101	54.101	55.601	54.501	51.901	50.701	50.901	51.601	50.501	49.101	50.201	49.101	44.401	48.801	47.101	51.001	51.401	51.001	51.001	54.701	52.101	55.901	56.501	54.201	51.601	53.801
KJ020099 Circovirus mink	47.701	48.401	40.801	48.301	47.901	47.201	47.401	46.701	48.401	49.001	49.101	47.901	47.401	49.801	50.001	52.601	54.901	49.801	48.801	53.101	51.201	54.001	53.701	52.601	53.001	53.101	52.801	50.201	49.301	51.201	51.201	50.901	50.501	50.501	48.201	41.701	45.601	44.601	49.301	49.301	49.001	49.001	54.901	51.701	58.001	54.301	53.301	54.301	54.901
MK986820 Circovirus porcine4	46.301	49.801	40.801	49.501	49.801	47.901	47.801	49.801	50.901	50.201	48.401	47.601	46.501	51.201	48.801	52.801	54.401	47.801	47.601	50.701	49.301	52.101	52.601	52.101	53.701	55.001	51.901	48.301	49.501	51.201	50.701	51.001	48.501	49.801	46.701	42.601	45.701	45.701	49.701	49.701	50.501	48.601	52.901	50.301	51.701	49.501	51.001	50.501	50.901
[truncated: 19 more columns]

## Sheet: Circo_CP_nuc
	AY228555_Circovirus_duck	GU799606_Circovirus_barbel	MZ382570_Circovirus_magu	ON596197_Circovirus_wesa	MZ710934_Circovirus_torpegem	OQ599922_Circovirus_kukwuria	JQ814849_Circovirus_bianfu	KT783484_Circovirus_bastao	MZ604590_Circovirus_pato	KX756986_Circovirus_ialtag	MN928506_Circovirus_pipistrello	PV339922 Lyrufec circovirus	PV339923 Lyrufec circovirus	MT610106_Circovirus_miztontli	OM154926_Circovirus_miztontli	KJ641711_Circovirus_morcego	KJ641727_Circovirus_saguzarra	OL704833_Circovirus_tzinaka	KJ641716_Circovirus_cia	GQ404856_Circovirus_eniyan	KY370027_Circovirus_gnaver	ON677309_Circovirus_human	KC241982_Circovirus_canine	KY370029_Circovirus_rosegador	OM869597_Circovirus_hirat	OQ599924_Circovirus_ban	KY370034_Circovirus_rongeur	KY370042_Circovirus_kiore	KY370039_Circovirus_roditore	MT610105_Circovirus_miztli	MF497827_Circovirus_gryzon	KT869077_Circovirus_porcine3	MW686208_Circovirus_gloton	AF071879_Circovirus_porcine1	AY651850_Circovirus_porcine2	MW881235_Circovirus_lin	KJ020099_Circovirus_mink	MN585201_Circovirus_elk	KC339249_Circovirus_vleermuis	KX756996_Circovirus_siksparnis	KJ641741_Circovirus_kelawar	LC416389_Circovirus_civet	MN371255_Circovirus_bear	MZ604582_Circovirus_naaleeli	JQ011377_Circovirus_catfish	MN164712_Circovirus_tetning	KY370037_Circovirus_daga	MK986820_Circovirus_porcine4	JX863737_Circovirus_chauvesouris
AY228555_Circovirus_duck	100.001
GU799606_Circovirus_barbel	62.001	100.001
MZ382570_Circovirus_magu	57.001	61.401	100.001
ON596197_Circovirus_wesa	60.301	57.301	64.101	100.001
MZ710934_Circovirus_torpegem	60.301	59.001	57.101	58.301	100.001
OQ599922_Circovirus_kukwuria	59.201	57.301	58.701	64.001	61.801	100.001
JQ814849_Circovirus_bianfu	56.501	57.601	54.401	57.501	57.001	57.901	100.001
KT783484_Circovirus_bastao	57.801	57.301	54.501	56.801	57.001	58.701	68.801	100.001
MZ604590_Circovirus_pato	59.301	57.401	57.701	59.101	57.701	58.201	65.901	65.901	100.001
KX756986_Circovirus_ialtag	57.901	63.501	57.301	59.901	58.201	58.601	60.801	60.801	61.701	100.001
MN928506_Circovirus_pipistrello	59.401	58.401	61.801	56.501	60.001	58.701	62.401	60.901	58.701	70.201	100.001
PV339922 Lyrufec circovirus	57.301	60.101	59.401	63.401	59.001	59.901	62.501	59.101	61.701	59.001	58.401	100.001
PV339923 Lyrufec circovirus	55.701	61.001	59.101	63.501	59.001	61.601	62.301	58.001	63.501	57.401	57.501	94.801	100.001
MT610106_Circovirus_miztontli	60.001	60.001	60.401	62.101	55.301	60.601	57.201	57.901	62.601	60.301	61.201	81.101	81.401	100.001
OM154926_Circovirus_miztontli	58.701	60.901	59.901	60.201	58.401	57.701	60.401	58.401	57.401	60.601	61.001	81.401	80.501	86.901	100.001
KJ641711_Circovirus_morcego	56.101	55.201	54.401	59.501	56.301	55.901	59.101	62.901	59.001	59.401	60.501	61.801	63.101	59.501	63.601	100.001
KJ641727_Circovirus_saguzarra	56.501	57.001	59.801	58.901	57.001	56.501	56.001	59.001	56.601	61.001	58.701	61.801	59.301	62.301	63.901	68.801	100.001
OL704833_Circovirus_tzinaka	57.101	55.101	59.301	60.801	58.701	60.301	57.201	55.901	59.801	57.101	61.601	59.901	58.401	64.801	62.901	66.001	65.601	100.001
KJ641716_Circovirus_cia	61.401	54.101	60.701	60.801	54.901	61.101	60.501	58.301	57.401	60.101	57.201	63.401	62.901	64.901	63.901	62.301	67.201	62.701	100.001
GQ404856_Circovirus_eniyan	54.701	56.301	56.001	56.301	57.501	58.401	55.601	55.201	58.401	57.301	54.901	60.101	60.901	61.101	57.501	59.001	59.501	56.601	59.901	100.001
KY370027_Circovirus_gnaver	57.001	58.101	62.001	58.301	59.001	56.601	59.101	58.101	58.701	60.301	62.101	57.501	59.401	56.901	59.301	55.401	56.101	62.501	57.401	61.001	100.001
ON677309_Circovirus_human	55.801	56.101	59.101	55.401	60.401	59.101	58.801	57.601	56.801	58.201	61.701	62.401	61.501	64.201	64.801	59.701	61.701	65.201	58.701	60.701	61.901	100.001
KC241982_Circovirus_canine	56.801	61.901	58.301	63.901	59.601	58.801	60.201	59.301	63.101	58.601	59.401	59.501	61.801	59.101	61.001	57.401	58.901	56.901	60.201	55.801	57.601	58.701	100.001
KY370029_Circovirus_rosegador	55.801	61.201	58.701	60.401	58.701	58.901	59.101	60.501	58.401	62.901	65.301	62.501	63.101	63.801	64.401	64.601	60.901	59.401	60.701	58.701	55.301	60.801	65.801	100.001
OM869597_Circovirus_hirat	58.601	61.001	60.501	60.501	60.501	59.101	57.201	59.301	55.801	60.001	61.201	61.601	62.301	62.301	60.201	59.501	58.801	59.401	58.301	57.201	57.801	60.901	62.901	65.201	100.001
OQ599924_Circovirus_ban	53.601	57.601	61.601	58.001	56.201	60.901	55.601	57.401	62.701	58.501	58.401	62.601	63.301	60.901	60.501	59.201	59.701	61.601	60.301	54.901	61.101	61.101	66.401	66.901	67.101	100.001
KY370034_Circovirus_rongeur	57.501	59.301	58.901	57.801	57.101	57.601	60.501	60.701	56.701	58.901	62.201	61.901	63.101	60.801	61.601	58.201	60.101	62.501	59.001	58.501	57.301	60.601	62.501	62.301	63.501	63.701	100.001
KY370042_Circovirus_kiore	54.801	62.001	59.001	56.801	63.901	58.601	57.401	57.401	57.701	59.301	60.001	62.301	61.901	62.901	61.101	58.801	56.701	60.701	56.301	56.901	56.401	62.301	61.801	63.801	59.801	59.801	75.801	100.001
KY370039_Circovirus_roditore	57.201	60.101	58.801	64.701	61.701	61.701	53.601	56.401	55.401	61.901	62.101	61.801	60.001	60.601	61.601	58.401	61.401	64.301	61.601	55.101	59.201	63.001	64.001	63.701	63.701	62.701	76.201	71.201	100.001
MT610105_Circovirus_miztli	56.701	62.201	57.101	59.601	57.501	59.901	57.801	58.801	59.801	57.901	60.201	58.301	58.801	59.701	59.901	60.901	59.701	61.401	60.101	60.801	62.801	62.001	61.801	66.101	60.101	61.901	66.401	67.701	66.801	100.001
MF497827_Circovirus_gryzon	56.901	62.501	60.501	58.801	58.701	58.601	59.601	58.401	59.801	60.001	60.101	61.901	60.801	62.201	61.901	63.001	60.701	59.101	61.201	56.801	60.001	63.201	63.601	63.901	64.001	67.501	63.601	64.201	63.001	66.101	100.001
KT869077_Circovirus_porcine3	55.501	57.601	60.101	57.501	56.001	59.001	59.001	58.501	61.401	60.201	58.901	59.301	59.601	62.501	60.001	57.201	59.301	57.101	57.001	54.901	60.401	58.301	60.301	60.801	62.601	62.001	60.501	58.101	61.101	58.401	60.801	100.001
MW686208_Circovirus_gloton	57.801	56.801	60.901	58.301	54.801	61.401	58.101	52.701	57.601	58.001	56.901	62.701	58.201	60.001	56.501	61.901	61.501	59.901	59.301	57.401	59.701	59.301	59.801	57.201	61.201	56.801	59.501	60.401	58.901	55.701	62.301	64.701	100.001
AF071879_Circovirus_porcine1	55.401	58.001	57.301	62.601	59.701	57.801	57.801	59.601	60.101	62.001	59.301	60.401	59.301	58.901	59.401	59.701	58.101	61.401	59.001	55.601	56.201	59.001	56.201	60.301	59.001	57.301	61.301	61.601	59.001	60.101	60.301	60.401	54.701	100.001
AY651850_Circovirus_porcine2	54.401	57.801	57.901	62.201	57.401	60.501	59.701	60.201	60.201	61.001	57.701	61.501	61.701	60.701	57.901	59.901	58.201	63.201	59.601	59.701	53.901	59.701	60.401	61.701	58.801	56.301	59.801	59.001	57.701	58.301	59.601	56.201	60.201	69.301	100.001
MW881235_Circovirus_lin	55.001	57.601	55.301	60.401	57.901	56.901	56.201	59.101	61.301	59.701	59.901	60.901	58.701	61.601	57.601	58.501	61.201	58.901	57.001	58.201	58.101	55.301	60.201	59.501	58.801	57.901	58.401	55.501	60.101	58.901	57.501	61.201	59.101	65.701	65.201	100.001
KJ020099_Circovirus_mink	57.701	59.301	59.101	59.501	54.801	61.801	59.101	54.701	55.001	57.601	55.701	61.001	62.401	61.101	61.201	61.001	61.201	56.901	61.601	58.601	57.701	59.301	60.501	61.001	61.401	63.101	58.301	58.001	61.801	56.501	63.501	58.401	58.101	58.301	61.701	60.401	100.001
MN585201_Circovirus_elk	55.601	57.401	59.101	59.301	57.901	62.001	59.201	57.501	61.101	56.501	58.501	62.101	62.601	61.501	59.201	55.101	56.901	55.801	56.801	60.101	59.401	53.401	60.801	59.601	57.801	61.801	61.901	59.601	59.801	58.001	60.801	62.201	59.001	60.201	64.001	63.501	65.401	100.001
KC339249_Circovirus_vleermuis	58.501	58.101	60.301	60.401	61.201	61.801	60.401	58.401	58.401	61.401	57.901	57.101	61.101	58.201	57.401	59.701	61.101	59.101	59.001	57.601	59.501	61.201	60.001	59.801	57.501	61.801	58.701	61.301	58.701	57.701	63.101	57.001	61.901	59.901	60.701	58.801	61.201	61.501	100.001
KX756996_Circovirus_siksparnis	58.801	59.501	55.501	56.401	56.001	56.001	59.301	60.701	57.001	55.601	58.501	60.901	61.101	57.701	55.701	55.801	57.301	61.101	60.301	57.001	59.501	57.801	56.801	59.601	59.701	61.001	58.401	60.701	59.001	60.001	60.201	57.601	56.401	65.001	62.501	59.401	58.601	61.001	66.901	100.001
KJ641741_Circovirus_kelawar	56.401	59.801	56.101	54.801	56.901	59.201	59.501	56.401	57.201	56.101	60.501	60.801	61.101	58.801	61.001	57.601	58.701	57.001	59.001	58.101	57.501	59.301	56.901	56.301	59.301	55.801	56.501	56.501	57.301	52.701	58.201	55.301	54.801	59.301	57.901	59.601	59.701	58.101	60.101	58.701	100.001
LC416389_Circovirus_civet	58.501	60.101	59.801	58.401	60.001	58.401	56.101	56.501	57.701	54.501	57.601	60.401	59.401	57.601	56.501	57.201	60.201	55.401	59.001	57.101	59.501	57.401	57.701	56.501	55.101	55.601	55.001	58.301	58.001	59.901	55.401	57.301	59.701	59.001	56.401	58.601	58.301	60.201	60.201	54.601	60.901	100.001
MN371255_Circovirus_bear	55.701	58.501	61.201	58.601	57.001	59.701	55.601	56.401	58.901	58.801	60.001	59.701	58.301	57.601	58.301	58.201	57.801	61.201	57.101	59.101	60.401	61.401	60.301	55.901	55.801	56.101	57.301	58.001	60.101	60.401	57.001	56.501	63.501	59.101	58.601	58.401	56.201	62.801	61.701	58.301	57.001	74.901	100.001
MZ604582_Circovirus_naaleeli	59.301	57.701	59.101	55.501	56.601	57.101	54.501	56.201	54.801	59.301	58.001	60.901	61.001	59.001	57.501	56.301	59.901	56.001	58.601	55.501	57.201	57.701	57.801	57.801	58.501	56.901	56.401	56.801	55.701	56.101	60.201	56.201	57.101	58.301	59.001	58.201	61.801	57.401	58.101	60.901	58.901	60.601	58.401	100.001
JQ011377_Circovirus_catfish	55.701	55.801	56.901	57.701	55.101	59.001	60.601	55.701	56.501	55.801	58.601	55.401	59.901	60.601	61.801	58.201	55.001	56.301	59.301	58.101	58.201	56.501	57.201	57.701	61.201	56.301	61.201	57.501	58.101	58.901	60.401	54.801	55.901	54.501	58.101	52.801	56.101	57.801	60.201	55.001	56.101	58.501	56.601	56.901	100.001
MN164712_Circovirus_tetning	57.301	56.501	59.201	57.001	55.701	60.401	56.401	56.001	59.001	56.901	54.901	62.101	62.001	61.301	59.501	56.801	59.601	57.901	55.601	58.401	61.501	55.601	61.501	58.201	61.301	60.501	58.301	57.101	61.101	60.401	61.201	56.401	53.601	57.801	57.401	53.401	56.201	57.701	58.201	56.101	60.601	57.701	56.501	57.301	63.601	100.001
KY370037_Circovirus_daga	62.101	57.201	56.001	59.201	59.501	61.001	56.701	57.101	60.301	57.801	59.001	60.501	58.001	59.601	59.501	59.301	54.601	58.101	58.501	56.601	60.901	60.601	60.101	62.501	56.801	62.001	64.201	60.401	59.801	60.701	58.201	58.501	56.601	63.301	60.401	60.401	56.401	60.801	60.601	57.801	58.801	62.601	58.201	57.901	56.901	61.801	100.001
MK986820_Circovirus_porcine4	56.401	59.801	58.401	53.701	57.001	62.701	61.401	59.601	58.601	57.601	59.501	61.801	63.101	61.101	59.501	56.701	61.901	60.401	60.501	55.001	54.601	57.801	59.301	61.201	59.401	58.501	60.201	59.501	58.501	58.801	60.601	56.701	56.201	56.901	60.901	59.201	62.901	61.401	60.201	60.301	56.601	55.701	58.801	59.601	56.501	61.301	63.201	100.001
JX863737_Circovirus_chauvesouris	58.201	58.401	60.201	60.201	59.201	56.001	58.001	61.301	59.701	60.601	58.901	60.601	61.101	60.601	62.601	59.601	55.401	59.601	56.001	60.201	62.401	57.801	65.201	60.601	61.801	61.801	56.901	58.401	59.801	62.601	60.501	60.301	58.901	62.801	61.101	62.001	60.001	63.201	64.401	62.301	56.001	57.101	59.601	58.001	58.101	58.601	59.901	63.801	100.001
MZ710935_Circovirus_gyurgyalag	59.101	58.301	60.301	61.201	55.101	59.801	60.701	58.201	57.501	56.801	62.901	58.301	60.701	59.401	57.601	59.801	61.001	61.301	58.901	57.401	59.101	62.301	57.101	62.501	58.401	57.601	56.901	60.401	60.701	56.201	56.101	60.101	58.801	59.401	56.601	58.701	57.601	61.601	60.701	58.201	56.001	56.201	59.601	58.001	55.901	57.601	59.201	58.401	64.601
MN103538_Circovirus_whale	57.701	59.201	57.901	56.801	56.501	59.801	58.301	56.601	59.801	57.901	61.001	60.201	59.401	61.201	61.101	58.501	59.301	58.101	60.301	58.901	58.701	57.801	57.801	59.901	58.801	58.401	60.401	55.001	58.601	60.401	59.601	58.201	57.401	61.601	63.101	57.301	60.201	56.301	58.601	58.401	56.901	57.601	58.101	59.101	58.501	60.601	57.801	58.701	63.201
KJ641723_Circovirus_lepakko	56.301	58.801	56.701	57.501	59.601	59.901	57.001	61.001	60.101	59.901	59.401	58.501	61.301	62.601	59.001	56.001	58.401	61.901	54.601	55.901	57.801	60.601	61.001	59.101	58.001	58.201	62.701	58.001	57.501	53.701	60.401	58.301	59.701	60.401	61.201	60.001	55.801	58.801	60.601	59.901	58.801	54.201	56.201	53.901	55.701	56.501	58.001	57.201	61.401
KJ641724_Circovirus_ratpenat	57.701	58.301	59.401	61.101	60.601	57.201	57.701	54.701	59.501	57.801	57.701	60.401	58.501	59.901	62.101	60.601	59.701	65.001	61.001	54.701	57.501	56.001	59.101	62.601	61.401	61.301	60.601	57.901	57.101	59.001	60.001	57.001	58.201	59.901	60.901	60.001	56.001	59.601	57.501	60.001	59.601	55.401	56.801	56.201	56.401	58.901	56.901	61.601	62.101
AF071878_Circovirus_parrot	58.501	57.801	59.301	57.401	57.701	57.901	59.201	57.701	62.401	59.501	56.201	62.801	61.501	58.801	59.601	60.501	57.601	58.901	61.201	56.001	60.801	57.501	60.601	60.701	59.501	60.401	56.301	55.201	56.901	58.101	58.501	56.901	58.901	58.501	59.101	57.101	61.701	59.801	60.501	60.301	56.101	55.801	53.701	55.701	57.901	55.601	59.001	58.601	56.701
AJ304456_Circovirus_goose	62.901	57.501	55.901	56.101	54.001	59.001	58.801	60.601	56.401	62.101	58.501	56.301	56.301	60.301	56.401	60.101	58.101	58.101	62.101	59.401	58.901	57.701	57.901	56.601	58.101	60.601	57.601	60.101	56.301	60.801	57.801	61.501	58.501	54.201	57.001	55.001	60.601	56.401	58.201	60.601	58.501	58.901	59.301	56.201	55.901	56.401	53.701	56.001	55.601
EU056309_Circovirus_swan	60.501	56.601	59.901	56.901	55.901	61.301	57.901	57.701	56.601	59.301	59.201	59.901	60.801	59.401	59.401	57.701	56.001	57.701	62.001	57.601	61.701	58.201	57.301	56.201	59.701	58.301	56.401	62.001	61.301	58.201	57.001	57.401	58.901	60.501	55.001	59.401	61.001	63.301	56.201	59.201	56.501	58.201	57.501	55.101	56.501	59.601	57.501	56.701	58.701
DQ845074_Circovirus_gull	57.001	56.701	59.501	58.301	56.201	59.401	58.701	59.001	61.001	58.801	58.901	58.301	60.701	60.301	60.701	56.101	57.901	58.801	60.601	54.201	57.801	59.401	57.601	58.701	56.801	60.301	58.101	61.201	57.501	56.901	60.401	58.201	57.401	55.101	56.001	58.401	57.401	53.901	56.701	55.401	58.601	55.301	55.801	57.201	59.301	59.101	58.201	56.501	56.901
MN164703_Circovirus_penguin	59.101	58.101	59.801	54.201	56.101	53.001	59.501	56.001	56.401	58.401	54.201	60.601	58.701	58.201	57.401	57.501	57.301	60.301	57.901	56.101	57.501	56.701	59.501	61.101	58.701	55.201	60.501	57.601	55.001	57.301	56.401	58.301	58.001	58.101	56.601	53.301	59.601	57.101	55.601	58.001	57.301	60.201	60.001	54.201	53.801	50.901	56.301	58.101	57.601
AF252610_Circovirus_pigeon	55.901	60.401	60.901	56.301	56.701	61.001	57.601	60.301	57.701	58.101	60.001	58.201	59.901	57.901	57.801	60.901	59.801	60.001	60.701	58.701	58.001	56.701	59.901	58.701	56.401	60.101	57.901	61.801	59.701	57.301	55.801	62.801	58.401	58.601	57.701	56.401	59.901	55.301	58.901	58.601	59.401	61.101	57.801	57.101	59.201	62.901	54.701	56.901	61.601
MH188038_Circovirus_mossi	52.501	59.601	57.601	56.501	58.201	57.501	56.601	57.201	58.301	58.301	57.801	61.501	60.901	61.101	59.401	58.201	57.001	58.701	61.701	56.601	56.201	56.901	58.401	57.601	58.201	61.701	56.701	53.401	56.701	55.401	58.801	57.201	55.201	56.501	55.301	53.501	54.101	58.301	56.101	53.401	58.301	56.801	56.601	53.701	55.001	58.101	53.001	57.901	54.001
DQ172906_Circovirus_starling	60.001	62.701	61.501	59.601	57.301	60.501	60.901	59.801	55.501	60.801	59.401	59.101	58.301	57.001	58.401	60.501	59.301	57.201	61.401	57.601	59.601	54.701	57.501	58.801	56.201	58.801	58.901	55.501	58.201	57.501	58.901	58.001	60.201	56.301	58.101	52.601	59.301	59.001	59.101	55.801	59.101	55.701	56.501	58.001	57.401	58.001	57.301	61.401	60.001
GQ404851_Circovirus_impundu	55.601	61.301	56.901	57.001	57.701	56.601	54.501	54.601	57.401	55.901	57.801	59.601	57.201	60.101	60.901	57.001	60.801	58.101	60.001	58.101	59.301	58.301	61.001	62.601	58.401	58.301	55.601	56.301	60.501	60.301	56.701	60.101	55.101	56.001	55.401	55.701	54.501	57.701	56.401	57.301	58.101	55.301	56.601	56.001	56.101	60.801	56.201	53.501	60.801
KU230452_Circovirus_yaa	57.401	60.801	58.101	56.901	56.001	60.701	58.901	57.501	57.901	58.101	60.001	59.001	58.101	60.501	61.701	53.801	55.301	55.701	55.901	55.001	59.601	60.901	60.701	56.601	55.701	57.301	56.801	59.801	58.201	55.701	58.901	58.901	57.301	58.501	60.101	54.701	56.201	58.101	57.201	56.801	54.901	56.301	60.401	60.801	58.601	56.601	56.901	56.301	60.801
AJ301633_Circovirus_canary	55.201	59.501	59.801	56.701	59.701	56.901	54.601	57.801	57.401	61.201	57.901	58.901	58.901	61.001	60.801	56.901	61.101	56.601	59.601	59.101	58.801	58.301	58.101	56.201	57.401	56.401	55.201	58.401	57.801	60.101	57.401	59.601	56.901	56.301	59.301	57.801	59.501	52.701	56.501	53.001	56.601	59.001	60.201	55.501	60.701	54.801	60.501	59.401	61.001
DQ146997_Circovirus_raven	57.301	58.801	54.501	55.801	60.001	61.101	55.801	58.601	57.001	61.701	59.301	59.301	58.001	55.701	58.001	61.001	56.301	56.501	58.301	55.801	57.001	55.301	59.501	59.001	58.301	59.501	56.901	59.001	56.501	55.201	58.901	57.701	53.901	57.101	58.801	62.201	58.301	60.201	57.801	57.701	57.401	56.401	55.201	56.001	56.401	57.201	58.901	62.601	60.201
KX987146_Circovirus_pichong	57.301	58.701	57.901	55.901	61.701	58.301	57.201	57.701	58.001	59.301	58.601	61.301	61.201	59.601	60.701	57.301	56.101	55.501	60.301	59.301	57.501	56.001	58.501	59.301	57.601	58.601	57.101	57.801	58.501	60.901	60.701	56.601	58.101	60.801	57.501	57.201	56.201	55.301	55.501	57.001	55.801	58.701	57.701	57.101	57.901	57.201	61.301	58.801	58.801
DQ845075_Circovirus_finch	58.701	59.901	56.101	59.001	54.601	57.501	60.501	57.801	59.601	62.201	59.001	59.301	58.301	58.001	58.001	60.801	57.101	58.201	60.701	56.101	58.901	60.201	60.201	57.901	56.601	59.301	58.901	56.501	59.801	57.701	61.001	58.401	53.501	62.201	59.201	60.901	59.601	56.701	57.801	58.201	58.501	59.801	59.701	59.301	55.201	57.401	57.801	58.501	53.701
KP793918_Circovirus_zebrafinch	58.501	59.101	55.401	61.201	57.101	57.201	56.201	59.601	58.901	59.501	58.401	60.301	60.901	61.801	62.101	60.401	61.501	57.801	62.301	57.001	56.701	60.401	59.401	59.801	58.401	59.101	59.601	59.901	57.101	57.401	61.401	56.901	55.701	57.601	60.201	57.801	54.001	56.401	54.901	56.501	56.801	57.001	58.401	59.501	59.601	57.401	59.301	57.901	57.501
[truncated: 19 more columns]

## Sheet: Circo_CP_aa
	PV339922 Lyrufec circovirus	PV339923 Lyrufec circovirus	MT610106 Circovirus miztontli	OM154926 Circovirus miztontli	KX756986 Circovirus ialtag	MN928506 Circovirus pipistrello	KC241982 Circovirus canine	KY370029 Circovirus rosegador	OQ599924 Circovirus ban	OM869597 Circovirus hirat	MF497827 Circovirus gryzon	KY370034 Circovirus rongeur	KY370042 Circovirus kiore	KY370039 Circovirus roditore	MT610105 Circovirus miztli	MN103538 Circovirus whale	AF071878 Circovirus parrot	DQ845074 Circovirus gull	MN164703 Circovirus penguin	AF252610 Circovirus pigeon	MH188038 Circovirus mossi	DQ172906 Circovirus starling	GQ404851 Circovirus impundu	KU230452 Circovirus yaa	AJ301633 Circovirus canary	DQ146997 Circovirus raven	KX987146 Circovirus pichong	DQ845075 Circovirus finch	KP793918 Circovirus zebrafinch	AF071879 Circovirus porcine1	AY651850 Circovirus porcine2	MN585201 Circovirus elk	MW881235 Circovirus lin	KC339249 Circovirus vleermuis	KX756996 Circovirus siksparnis	JX863737 Circovirus chauvesouris	KJ020099 Circovirus mink	MK986820 Circovirus porcine4	KJ641741 Circovirus kelawar	AJ304456 Circovirus goose	EU056309 Circovirus swan	AY228555 Circovirus duck	JQ814849 Circovirus bianfu	KT783484 Circovirus bastao	MZ604590 Circovirus pato	MZ604582 Circovirus naaleeli	GQ404856 Circovirus eniyan	MN164712 Circovirus tetning	JQ011377 Circovirus catfish
PV339922 Lyrufec circovirus	100.001
PV339923 Lyrufec circovirus	94.801	100.001
MT610106 Circovirus miztontli	79.901	80.201	100.001
OM154926 Circovirus miztontli	80.501	80.201	89.201	100.001
KX756986 Circovirus ialtag	44.201	45.001	45.401	45.001	100.001
MN928506 Circovirus pipistrello	39.101	39.801	44.401	42.301	63.101	100.001
KC241982 Circovirus canine	34.801	34.001	38.101	37.201	38.401	36.001	100.001
KY370029 Circovirus rosegador	37.901	36.701	40.801	38.501	38.401	35.101	58.601	100.001
OQ599924 Circovirus ban	40.101	39.401	40.701	41.601	40.801	35.601	61.901	68.801	100.001
OM869597 Circovirus hirat	36.401	36.501	39.401	39.401	38.301	37.101	58.901	59.201	62.301	100.001
MF497827 Circovirus gryzon	39.501	39.901	39.801	39.801	40.601	34.201	57.601	58.701	62.501	57.801	100.001
KY370034 Circovirus rongeur	44.201	42.801	46.001	46.801	39.901	34.901	46.001	48.301	50.601	49.001	51.401	100.001
KY370042 Circovirus kiore	41.001	41.101	41.001	43.401	41.801	34.501	47.801	45.701	48.601	49.401	48.001	73.501	100.001
KY370039 Circovirus roditore	43.801	43.001	45.301	47.301	39.801	36.801	46.401	50.601	50.201	47.101	51.401	73.901	67.001	100.001
MT610105 Circovirus miztli	37.801	37.001	39.401	41.301	38.501	35.701	49.001	50.001	47.101	50.001	51.601	58.401	60.901	57.901	100.001
MN103538 Circovirus whale	29.501	30.001	26.401	29.001	32.801	30.901	33.101	36.201	34.201	31.701	35.801	34.501	34.301	31.801	35.901	100.001
AF071878 Circovirus parrot	31.301	30.401	30.501	33.201	28.401	24.501	29.701	33.501	34.101	32.101	35.101	31.901	31.001	28.601	34.401	26.801	100.001
DQ845074 Circovirus gull	30.501	33.301	28.601	38.401	31.201	29.201	31.001	35.401	29.901	30.001	30.701	30.301	34.801	36.601	34.101	26.701	50.201	100.001
MN164703 Circovirus penguin	28.201	27.301	31.401	33.001	28.201	25.801	28.001	31.801	30.501	30.201	29.801	26.501	26.701	26.601	30.801	22.201	53.101	57.601	100.001
AF252610 Circovirus pigeon	26.501	27.001	31.301	32.801	28.801	27.601	28.401	30.301	33.601	30.401	30.401	29.501	28.901	29.201	31.601	26.101	47.801	48.001	40.301	100.001
MH188038 Circovirus mossi	29.101	28.901	28.001	31.601	29.901	27.801	27.201	28.601	28.101	28.401	26.901	27.101	26.301	29.401	31.101	26.901	45.601	42.001	41.401	65.801	100.001
DQ172906 Circovirus starling	28.301	27.201	28.401	31.101	27.801	24.301	30.701	32.701	27.801	31.901	25.801	29.301	27.701	30.701	31.901	25.201	47.701	45.601	44.101	57.001	60.201	100.001
GQ404851 Circovirus impundu	27.101	26.701	27.501	28.401	28.701	26.301	30.801	26.601	31.101	29.201	23.001	23.001	25.601	26.301	29.701	24.901	47.001	45.701	45.701	60.901	62.201	75.001	100.001
KU230452 Circovirus yaa	29.001	29.901	29.901	30.401	29.801	26.501	29.301	29.301	31.501	28.301	27.901	28.001	27.601	32.201	32.701	27.601	46.401	45.901	45.201	60.701	63.701	71.401	79.801	100.001
AJ301633 Circovirus canary	29.001	30.501	31.901	31.901	30.501	29.701	26.201	27.201	23.401	29.701	25.301	29.301	29.701	29.301	30.601	25.701	42.401	45.001	46.001	47.501	46.201	55.201	49.301	51.901	100.001
DQ146997 Circovirus raven	31.601	32.001	36.501	36.101	34.601	36.601	29.501	36.201	29.201	26.801	28.301	30.001	30.701	30.001	35.401	28.101	43.201	48.101	47.401	45.701	46.501	50.201	44.601	46.501	75.301	100.001
KX987146 Circovirus pichong	30.601	31.101	33.901	32.701	31.701	36.201	26.001	33.001	27.901	22.701	27.601	28.101	29.501	29.301	33.501	29.601	47.801	47.201	48.601	45.701	46.501	50.401	44.601	46.501	76.601	87.001	100.001
DQ845075 Circovirus finch	27.001	28.301	28.501	30.701	29.301	31.201	23.901	30.301	28.901	30.201	28.901	29.701	31.501	29.901	31.501	23.701	48.201	46.901	49.301	48.701	46.101	51.701	50.801	52.401	67.701	61.201	62.201	100.001
KP793918 Circovirus zebrafinch	28.501	28.901	30.101	29.701	30.201	33.601	28.801	30.901	27.601	34.201	31.401	31.401	29.401	31.701	33.001	28.201	49.101	51.101	50.501	49.401	48.501	50.201	48.501	51.201	63.101	61.001	62.001	75.201	100.001
AF071879 Circovirus porcine1	29.001	30.001	31.801	31.001	30.601	27.301	31.301	31.201	29.701	33.601	28.401	29.001	29.601	30.901	27.501	31.001	28.301	32.201	32.601	31.201	31.801	33.601	29.201	33.501	31.701	31.001	34.001	33.001	36.901	100.001
AY651850 Circovirus porcine2	32.301	34.901	35.701	34.701	31.201	28.601	30.701	27.501	29.201	29.301	25.501	28.701	30.401	33.201	30.501	28.901	32.401	35.801	31.601	33.901	35.101	33.501	32.301	36.701	30.801	27.201	30.001	34.001	32.901	68.001	100.001
MN585201 Circovirus elk	30.701	32.601	31.601	31.601	28.401	30.601	30.701	27.801	28.301	31.901	32.001	30.801	29.701	32.001	28.601	32.401	29.301	30.301	30.001	28.701	24.201	27.601	24.601	30.201	31.301	25.701	30.001	33.301	33.001	61.001	59.901	100.001
MW881235 Circovirus lin	32.601	31.701	31.401	34.701	31.101	32.901	30.901	32.601	28.501	31.101	31.501	28.401	28.801	33.001	26.301	29.201	29.601	32.401	31.301	31.001	29.101	30.501	26.601	30.801	27.401	27.601	29.201	31.101	30.301	63.001	60.501	63.901	100.001
KC339249 Circovirus vleermuis	32.001	31.601	32.201	31.701	31.401	29.201	30.601	24.801	31.201	28.401	29.601	29.801	30.301	32.001	32.401	25.801	36.301	33.201	32.501	29.901	31.601	33.601	33.701	32.501	30.801	30.401	30.301	34.001	35.801	53.501	51.301	49.801	48.301	100.001
KX756996 Circovirus siksparnis	30.801	30.801	27.601	30.801	28.401	27.001	29.301	24.101	27.301	25.201	27.401	30.001	30.401	32.601	26.001	26.001	27.901	28.601	30.101	25.901	27.901	29.101	25.401	26.601	30.401	27.401	28.601	27.801	31.501	53.101	51.101	55.001	50.201	55.401	100.001
JX863737 Circovirus chauvesouris	30.601	31.301	33.801	34.501	29.301	26.601	30.201	27.501	33.001	28.801	34.701	30.001	27.101	27.101	27.201	31.001	32.701	26.001	27.301	26.201	30.801	27.801	27.201	27.001	27.801	32.501	30.201	28.201	29.801	40.201	44.101	40.101	41.401	39.501	42.101	100.001
KJ020099 Circovirus mink	33.001	33.001	32.901	34.601	31.401	28.901	28.601	30.901	31.101	27.901	32.001	33.501	35.701	37.901	32.301	30.301	28.101	29.401	28.401	30.001	27.601	30.101	28.601	30.701	30.801	29.001	31.101	30.301	32.601	46.801	45.901	49.501	47.901	43.701	45.301	47.701	100.001
MK986820 Circovirus porcine4	36.401	36.801	37.701	37.701	31.101	29.601	32.101	32.301	36.801	33.901	33.901	33.801	34.501	39.201	33.901	25.601	29.801	33.001	27.901	28.801	28.201	29.901	26.201	28.201	29.901	31.501	27.601	32.501	31.001	47.701	47.301	48.901	47.901	47.701	50.701	46.201	70.501	100.001
KJ641741 Circovirus kelawar	26.801	28.501	29.301	29.701	28.301	23.301	27.401	26.701	31.701	27.701	28.801	30.801	28.901	35.101	26.201	28.801	26.801	28.301	27.601	25.501	27.401	27.001	24.601	27.101	29.201	28.401	25.701	30.901	30.701	38.001	38.501	39.401	35.901	39.801	37.901	35.701	40.201	43.301	100.001
AJ304456 Circovirus goose	25.301	26.201	29.401	28.601	32.201	24.801	28.801	28.201	31.101	24.301	30.001	28.801	29.901	30.201	28.301	26.501	28.401	26.701	26.501	34.101	28.701	30.401	25.501	28.901	26.601	27.901	27.501	29.001	26.501	34.301	33.501	39.501	38.601	33.001	31.001	37.101	35.301	32.101	32.001	100.001
EU056309 Circovirus swan	29.201	30.201	34.101	34.101	28.601	28.001	28.401	29.601	29.501	25.701	31.901	25.201	28.001	28.601	33.601	30.801	30.701	32.401	30.501	34.101	31.401	32.001	29.001	30.501	27.501	28.501	27.701	29.901	28.601	33.301	33.201	31.601	35.301	32.901	29.501	34.401	30.001	30.501	32.701	65.201	100.001
AY228555 Circovirus duck	27.401	27.901	27.601	27.301	28.201	29.601	29.201	23.301	29.701	27.501	28.101	29.301	31.901	31.201	31.001	25.001	30.601	27.901	25.401	29.701	28.101	27.401	25.501	30.801	26.001	26.601	27.301	25.701	23.301	32.301	31.401	31.001	31.801	33.601	32.901	27.201	26.801	30.001	31.801	49.801	55.501	100.001
JQ814849 Circovirus bianfu	30.501	31.101	29.001	30.201	28.401	27.401	25.601	26.901	27.101	25.001	29.701	28.401	29.101	26.501	29.001	30.001	32.501	30.101	32.101	33.801	29.401	35.801	26.501	32.801	29.701	27.601	30.201	29.001	34.701	32.901	34.601	34.901	33.001	33.501	32.901	33.501	35.201	35.101	30.701	34.801	31.501	34.801	100.001
KT783484 Circovirus bastao	25.601	29.401	30.801	27.201	29.601	27.301	25.201	31.401	26.901	24.801	29.301	26.401	28.001	24.001	25.801	29.301	31.301	32.201	31.801	31.101	28.501	30.601	26.701	28.101	29.301	31.101	32.501	28.001	29.901	33.301	35.701	37.901	37.101	37.001	36.101	35.701	35.201	37.101	30.301	34.101	28.001	28.401	71.401	100.001
MZ604590 Circovirus pato	27.401	27.401	30.001	30.001	27.401	27.001	25.801	27.001	27.301	24.601	30.601	29.501	27.201	31.601	26.201	28.301	33.701	34.301	36.901	33.001	27.501	32.501	29.101	32.801	27.901	30.501	29.501	26.701	28.501	33.801	32.901	38.001	34.601	36.401	31.001	32.901	33.301	34.101	32.201	32.701	28.801	30.401	65.601	64.201	100.001
MZ604582 Circovirus naaleeli	27.101	28.801	32.301	29.701	30.501	26.201	32.301	26.901	29.101	27.001	28.801	27.501	32.401	28.301	31.601	27.601	26.701	30.501	26.001	26.501	21.901	27.001	24.501	25.301	26.301	25.101	26.001	25.401	27.401	30.401	32.601	31.601	32.701	31.501	30.001	29.801	37.301	30.801	25.801	33.601	36.701	35.301	37.701	39.801	35.101	100.001
GQ404856 Circovirus eniyan	24.801	24.301	28.001	30.801	25.701	29.601	26.601	30.201	29.001	29.701	29.301	27.601	23.901	28.801	25.401	27.601	27.701	32.501	28.901	27.501	20.001	27.001	24.601	25.601	25.801	27.701	27.701	28.301	28.601	27.501	27.801	25.001	26.601	25.501	23.501	27.101	27.301	31.101	24.601	26.101	29.101	25.201	22.901	26.001	25.501	30.001	100.001
MN164712 Circovirus tetning	28.101	28.101	30.301	30.801	23.801	26.501	22.101	20.701	22.601	21.501	20.701	24.201	24.901	19.901	23.501	21.401	24.901	25.501	22.101	28.401	26.501	26.901	22.801	19.501	23.401	18.001	26.601	24.401	25.701	23.901	23.201	23.001	23.601	22.201	25.101	25.101	24.301	27.501	25.301	25.001	23.801	27.101	22.501	24.701	23.401	24.701	37.401	100.001
JQ011377 Circovirus catfish	29.001	28.401	30.101	32.101	23.901	27.801	24.801	25.901	27.201	26.101	31.301	27.801	28.601	24.101	27.701	21.701	26.301	27.601	22.201	28.601	22.701	26.801	20.501	24.801	27.601	25.501	23.801	28.901	28.401	26.301	24.601	24.201	26.401	26.801	27.101	24.801	26.101	30.201	28.001	25.801	26.401	27.601	27.501	24.601	26.701	26.501	37.601	31.601	100.001
GU799606 Circovirus barbel	26.601	28.201	30.101	29.501	29.101	27.801	22.101	26.801	32.901	27.701	33.501	28.901	30.701	26.301	24.701	28.701	24.501	29.201	26.301	32.201	28.801	26.101	26.801	28.101	29.201	28.801	31.401	27.801	27.301	37.001	32.501	35.101	34.401	28.601	29.901	28.801	27.701	23.901	26.301	34.001	30.401	34.601	30.601	26.401	25.901	32.501	31.501	27.001	28.401
MZ710935 Circovirus gyurgyalag	29.801	30.801	29.501	29.901	28.001	27.001	24.301	27.501	26.501	25.201	26.601	32.901	28.401	36.501	27.701	25.301	26.501	28.001	22.401	25.101	24.401	26.201	19.601	26.701	27.601	26.801	29.301	26.801	28.601	36.601	35.201	31.301	29.001	39.001	33.701	31.901	34.501	38.401	32.901	31.301	31.801	34.301	38.101	30.701	32.501	34.401	34.301	27.801	32.401
KJ641711 Circovirus morcego	32.101	29.201	30.501	29.501	26.001	28.901	27.201	37.201	32.201	29.901	33.501	28.801	24.201	30.001	28.701	23.201	26.301	28.101	25.301	28.201	22.101	26.201	24.701	24.501	27.801	31.601	28.901	27.301	25.901	26.901	25.201	26.201	30.701	25.001	23.001	26.901	25.001	19.601	25.501	27.201	28.301	28.601	28.601	27.901	27.701	25.001	27.901	27.601	27.901
KJ641727 Circovirus saguzarra	26.201	27.201	29.201	27.901	26.601	27.001	25.001	30.301	24.201	24.601	28.401	34.401	26.801	35.401	26.501	24.401	26.901	28.401	27.801	26.001	25.601	26.301	24.901	22.401	28.001	30.101	30.801	30.701	28.201	25.201	27.801	25.401	26.701	26.501	27.901	26.201	25.201	23.901	24.401	24.501	29.201	31.601	26.101	28.101	30.301	26.701	30.901	27.501	26.401
OL704833 Circovirus tzinaka	25.201	25.201	24.301	24.201	27.901	28.801	26.101	29.401	30.201	27.201	28.901	28.901	29.301	33.001	30.001	28.301	29.401	28.301	22.301	22.101	25.801	26.901	25.601	22.101	27.001	25.501	27.701	28.001	24.901	29.401	28.201	22.501	28.301	26.801	23.701	24.001	26.801	23.301	24.601	28.101	33.001	31.701	24.001	24.501	27.701	29.801	26.801	27.401	28.101
KJ641716 Circovirus cia	26.401	27.901	34.201	29.901	27.701	28.901	26.201	32.801	28.601	30.001	31.201	36.701	29.601	36.701	27.901	27.901	34.201	32.001	28.201	28.701	26.901	24.801	29.201	27.601	27.201	28.601	30.601	30.501	31.201	26.801	29.901	23.601	24.801	26.601	26.501	27.301	25.601	28.401	26.001	27.901	28.801	31.501	29.401	26.601	29.301	30.001	29.701	27.601	28.301
KJ641723 Circovirus lepakko	29.901	27.301	29.901	27.301	27.501	29.301	29.401	29.001	30.101	28.101	28.701	33.001	28.601	31.301	26.501	26.301	30.201	30.301	27.501	24.801	18.201	27.001	22.901	22.301	25.401	27.101	26.501	26.101	31.501	30.001	30.801	27.101	31.701	29.601	34.801	28.701	29.001	28.701	29.601	28.701	25.401	27.501	31.601	27.101	27.401	32.501	28.301	26.301	36.501
KJ641724 Circovirus ratpenat	28.601	27.701	29.201	28.001	29.001	30.101	28.401	33.201	28.401	30.601	31.201	28.801	25.701	28.601	27.801	26.601	27.001	25.601	20.701	29.801	21.901	26.301	26.801	23.001	24.901	25.601	26.401	22.201	25.601	32.001	32.201	34.501	27.001	31.201	31.301	26.601	28.601	28.201	29.701	33.201	30.301	31.301	31.901	34.301	30.401	33.501	29.001	24.901	32.001
KY370037 Circovirus daga	26.601	26.601	29.001	30.401	26.401	28.401	31.701	28.201	31.801	26.701	30.601	31.101	30.401	32.501	28.401	29.101	29.101	32.501	26.201	30.401	26.301	28.601	25.701	25.001	30.801	29.101	31.501	32.001	34.001	33.501	32.301	26.901	32.701	31.001	34.701	30.201	29.801	31.201	29.501	27.201	27.601	30.401	28.801	26.901	31.301	28.901	32.101	19.801	29.501
OQ599922 Circovirus kukwuria	24.401	29.701	32.401	31.701	27.301	31.101	28.501	31.001	31.601	31.201	30.501	30.901	31.401	32.301	27.801	26.401	28.101	32.301	26.701	30.201	26.001	27.801	24.201	24.701	29.501	25.501	26.301	27.601	29.601	31.901	32.801	31.701	33.701	32.401	34.801	27.901	28.101	30.201	32.301	25.401	28.401	30.701	27.801	28.101	31.601	31.801	31.101	25.301	32.501
ON596197 Circovirus wesa	24.601	25.601	27.501	27.501	31.401	29.301	29.301	29.601	26.301	28.001	26.501	31.801	32.701	32.301	27.901	24.601	33.201	34.501	31.001	28.401	28.201	25.501	23.601	26.801	28.301	28.301	29.601	28.801	30.901	34.501	33.201	33.501	33.301	33.001	35.101	24.901	32.501	28.201	29.601	29.201	30.801	31.601	32.001	32.501	33.201	32.701	26.501	22.001	30.501
MZ382570 Circovirus magu	25.201	25.201	29.201	27.001	29.801	26.001	23.801	28.401	25.401	31.001	32.301	31.001	32.301	30.401	27.501	27.001	26.501	27.201	23.801	29.001	25.701	27.901	25.001	23.801	24.201	28.401	28.901	27.801	28.001	33.201	37.101	32.101	27.501	31.301	26.601	27.001	34.501	31.001	29.901	30.601	33.001	27.901	28.401	26.701	25.501	28.401	24.601	25.101	27.701
KT869077 Circovirus porcine3	24.901	24.401	29.901	26.301	23.201	27.701	28.401	27.301	27.201	28.001	31.001	31.201	28.001	27.901	29.901	27.801	26.901	27.301	23.201	28.701	22.501	23.901	23.401	27.101	26.701	21.501	20.901	23.801	27.101	28.301	32.201	35.001	29.901	31.601	32.001	29.901	32.001	29.401	27.401	36.601	33.801	34.601	30.901	29.401	26.001	31.401	26.001	27.101	27.501
MW686208 Circovirus gloton	25.401	26.701	24.901	23.901	23.401	26.501	28.801	27.201	29.201	27.301	28.401	29.301	29.301	30.901	28.501	23.601	27.601	28.001	24.701	27.801	20.901	29.701	23.601	24.501	24.601	26.001	25.301	29.101	26.901	30.701	27.501	35.001	31.801	31.201	36.601	26.401	33.701	31.301	30.001	29.901	28.801	34.801	29.201	29.601	28.201	29.901	24.901	26.401	27.301
MZ710934 Circovirus torpegem	23.501	25.001	27.001	29.401	24.901	35.601	22.801	25.501	27.001	25.401	25.401	22.101	21.001	24.001	26.301	25.501	26.501	29.201	21.201	29.101	26.801	23.801	23.501	24.501	21.301	24.601	23.401	27.101	24.001	24.101	21.601	25.101	23.101	21.701	26.201	25.501	28.401	25.901	28.901	25.401	29.901	25.101	26.601	24.501	24.501	24.101	21.401	23.301	29.501
ON677309 Circovirus human	27.901	29.001	28.801	29.901	26.801	28.401	33.801	30.601	30.701	31.101	29.301	28.001	32.501	29.901	31.101	25.701	25.801	27.801	24.101	27.001	19.901	24.801	24.901	27.601	25.001	24.801	25.501	21.101	22.201	22.801	22.801	28.701	23.801	28.701	27.301	23.901	31.001	29.901	28.001	29.501	30.301	32.401	29.101	28.601	29.901	27.701	24.901	30.101	25.101
KY370027 Circovirus gnaver	24.901	24.201	25.401	24.801	27.901	19.401	26.301	25.801	25.801	23.901	29.401	24.801	26.701	29.101	27.801	25.701	26.401	23.401	25.001	27.301	22.501	24.301	24.401	23.901	23.301	26.401	29.801	27.601	21.701	31.201	30.301	28.201	32.701	29.501	29.901	27.401	27.901	23.601	24.401	26.501	30.301	28.601	24.601	24.101	26.701	26.701	22.001	24.501	26.001
LC416389 Circovirus civet	23.301	26.601	25.301	25.701	28.601	26.301	26.101	28.801	22.701	25.601	23.701	27.901	27.201	30.001	25.301	28.801	22.901	26.401	26.301	23.501	19.601	24.001	25.701	25.801	23.501	22.101	22.901	25.301	26.301	33.201	31.801	27.601	30.701	29.201	30.301	24.801	32.901	27.301	28.201	21.701	22.601	25.901	28.601	24.901	29.901	26.001	31.201	29.501	21.101
MN371255 Circovirus bear	22.101	27.401	25.701	26.001	27.101	25.201	26.801	24.901	24.901	24.701	27.801	27.701	28.001	32.601	27.001	23.801	26.301	26.701	20.901	27.001	25.401	26.801	25.001	23.601	24.501	21.301	22.701	23.801	27.101	34.101	33.501	28.201	30.801	31.901	29.501	25.901	32.501	32.901	27.301	21.201	21.601	22.301	28.501	24.801	28.001	22.401	28.501	27.301	21.901
[truncated: 19 more columns]
