# Supplementary material for: Three Distinct Circovirids Identified in a Tapeworm Recovered from a Bobcat (Lynx rufus)
Source: Viruses. 2025 May 23;17(6):745. doi: 10.3390/v17060745 (PMC12197738; doi:10.3390/v17060745)
Supplement: Supplementary file 1 [file viruses-17-00745-s001.zip › viruses-3611737-supplementary/Sup_data_3.xlsx]

## Sheet: Cyclo_genomes
	MG846358 Cyclovirus naahoohai	ON596192 Cyclovirus popoki	MK947371 Cyclovirus roedor	OL704826 Cyclovirus murcielago	MZ350966 Cyclovirus punarinta	MZ350969 Cyclovirus cervienka	MZ350973 Cyclovirus liepsnele	MZ350968 Cyclovirus prihor	PV339925 Calfel cyclovirus	ON596195 Cyclovirus misi	MT707947 Cyclovirus pauferro	OM262459 Cyclovirus liljak	KJ641740 Cyclovirus liliac	KT878836 Cyclovirus naastsosi	OL704828 Cyclovirus muricec	KT732785 Cyclovirus peka	KT732786 Cyclovirus pea	ON324100 Cyclovirus kokoro	KF726984 Cyclovirus humana	JX185422 Cyclovirus taniilai	JX185426 Cyclovirus libelula	JX569794 Cyclovirus roach	ON324107 Cyclovirus enseenene	GQ404844 Cyclovirus insaan	HQ738636 Cyclovirus bakri	MZ382572 Cyclovirus newla	GQ404846 Cyclovirus manukha	KC512919 Cyclovirus namu	KJ831064 Cyclovirus manitan	KY370026 Cyclovirus podgana	GQ404849 Cyclovirus sokwe	HQ738643 Cyclovirus adie	GQ404855 Cyclovirus mutum	KJ641728 Cyclovirus nietoperz	JF938082 Cyclovirus sismis	GQ404847 Cyclovirus maanav	KC512916 Cyclovirus vazka	KC512918 Cyclovirus babka	LC018134 Cyclovirus risi	JX185419 Cyclovirus kisikisi	OM262458 Cyclovirus ystlum	MT766309 Cyclovirus vauval	GQ404845 Cyclovirus homa	MZ382573 Cyclovirus mweyba	ON324106 Cyclovirus svosve	OM262456 Cyclovirus fledermoyz	GQ404854 Cyclovirus mmadu	KJ641720 Cyclovirus khangkhaw	KJ641715 Cyclovirus nahkhiir
MG846358 Cyclovirus naahoohai	100.001
ON596192 Cyclovirus popoki	62.401	100.001
MK947371 Cyclovirus roedor	61.401	61.601	100.001
OL704826 Cyclovirus murcielago	61.001	58.501	63.401	100.001
MZ350966 Cyclovirus punarinta	61.001	60.901	62.601	60.601	100.001
MZ350969 Cyclovirus cervienka	59.701	59.301	61.001	63.201	78.901	100.001
MZ350973 Cyclovirus liepsnele	58.501	61.801	62.401	61.201	66.501	66.401	100.001
MZ350968 Cyclovirus prihor	62.201	60.701	61.001	59.501	63.501	63.101	61.801	100.001
PV339925 Calfel cyclovirus	60.901	60.001	60.501	58.401	60.201	59.901	58.601	61.801	100.001
ON596195 Cyclovirus misi	60.301	60.101	60.501	59.001	60.201	60.001	58.701	61.601	99.801	100.001
MT707947 Cyclovirus pauferro	59.501	59.801	60.101	59.701	57.101	55.801	57.701	59.701	62.001	62.201	100.001
OM262459 Cyclovirus liljak	59.101	58.901	60.401	58.801	60.301	57.101	58.001	59.901	61.501	61.601	70.301	100.001
KJ641740 Cyclovirus liliac	61.301	62.901	60.901	61.901	61.501	62.301	61.301	62.601	61.901	62.101	60.901	58.801	100.001
KT878836 Cyclovirus naastsosi	58.901	60.501	60.401	60.001	60.601	61.201	59.101	60.001	59.101	59.301	62.701	61.101	65.301	100.001
OL704828 Cyclovirus muricec	60.101	60.501	60.501	60.901	62.101	62.701	60.901	60.801	59.101	59.101	62.601	60.701	67.001	67.201	100.001
KT732785 Cyclovirus peka	58.501	58.901	56.101	58.501	59.501	57.201	61.101	57.401	56.801	57.801	62.401	59.601	63.601	61.301	59.701	100.001
KT732786 Cyclovirus pea	59.101	57.601	56.501	59.301	57.401	57.901	59.201	59.001	57.401	56.601	62.301	62.201	62.301	61.201	61.601	78.801	100.001
ON324100 Cyclovirus kokoro	56.701	57.701	56.601	58.701	57.601	57.701	57.701	56.201	59.301	59.001	60.701	61.701	60.801	61.801	63.201	64.001	60.701	100.001
KF726984 Cyclovirus humana	61.801	58.101	57.801	59.901	60.401	57.301	59.601	58.101	58.801	58.901	60.501	60.601	63.101	59.701	61.401	61.801	59.501	59.501	100.001
JX185422 Cyclovirus taniilai	60.301	58.701	59.801	58.101	60.201	60.601	59.501	57.701	59.301	59.301	61.601	59.401	59.801	62.101	62.401	59.601	60.401	57.401	62.501	100.001
JX185426 Cyclovirus libelula	58.201	58.901	62.201	59.801	60.701	62.201	60.601	59.001	58.301	58.401	58.601	57.301	61.401	58.701	60.201	60.701	59.901	60.501	63.401	63.601	100.001
JX569794 Cyclovirus roach	61.401	58.001	59.101	62.501	58.901	60.401	58.801	59.801	60.001	59.301	59.401	59.301	63.501	60.801	62.301	62.401	61.501	60.401	61.801	62.801	66.601	100.001
ON324107 Cyclovirus enseenene	58.701	58.501	60.801	58.901	60.301	58.701	59.701	60.101	59.601	59.801	60.501	59.601	64.301	63.101	62.201	60.501	62.201	60.701	60.901	61.301	65.201	63.901	100.001
GQ404844 Cyclovirus insaan	61.101	59.701	58.801	59.101	60.501	60.701	57.201	61.401	61.201	61.201	57.201	59.701	61.501	59.601	61.301	58.301	59.901	58.701	61.901	63.201	63.501	65.201	62.201	100.001
HQ738636 Cyclovirus bakri	60.401	59.201	58.701	57.701	61.001	59.301	57.101	61.001	59.501	59.401	60.801	58.401	60.201	60.401	59.701	59.201	60.701	57.701	62.301	62.901	65.001	63.001	61.001	75.401	100.001
MZ382572 Cyclovirus newla	58.201	61.401	59.501	59.701	59.201	62.001	57.601	59.301	60.401	60.401	58.601	58.701	61.301	60.101	61.301	60.601	62.301	59.501	62.601	61.701	61.701	62.901	62.801	75.301	77.301	100.001
GQ404846 Cyclovirus manukha	57.701	60.401	60.401	58.901	59.001	57.201	57.501	58.801	60.801	61.001	58.801	59.001	60.101	59.001	60.901	58.101	59.201	58.301	63.501	63.901	64.501	62.301	62.401	72.201	72.201	71.901	100.001
KC512919 Cyclovirus namu	58.201	61.501	60.801	58.501	59.701	60.601	61.001	59.201	59.301	59.301	59.001	57.801	62.301	58.601	60.101	60.001	60.501	58.601	63.301	65.301	64.801	63.001	61.101	68.101	67.201	69.501	67.201	100.001
KJ831064 Cyclovirus manitan	57.901	58.001	61.701	59.501	59.901	59.501	60.301	63.501	60.701	60.601	58.501	60.301	61.601	60.501	60.201	62.601	60.101	59.101	62.401	63.501	64.901	65.901	64.901	67.601	66.601	67.601	65.301	68.101	100.001
KY370026 Cyclovirus podgana	60.201	59.701	61.401	59.001	61.701	60.301	60.101	61.201	58.901	58.901	61.701	59.301	61.501	59.601	60.201	58.401	61.101	61.001	62.501	59.901	64.701	64.701	62.701	69.401	67.501	70.001	67.401	68.501	70.201	100.001
GQ404849 Cyclovirus sokwe	59.401	58.701	60.601	58.801	59.501	59.801	59.101	59.201	59.901	59.901	59.901	59.101	64.001	61.301	62.501	59.301	59.301	60.501	63.001	65.401	64.401	62.701	63.501	68.201	66.001	65.601	66.601	64.901	65.701	66.001	100.001
HQ738643 Cyclovirus adie	59.701	59.601	61.401	59.301	58.301	57.801	57.201	59.901	60.501	60.401	59.501	59.901	61.501	61.001	62.001	57.801	58.901	60.201	62.201	63.601	61.101	63.501	64.101	68.001	64.801	65.001	67.801	66.901	66.401	67.001	67.501	100.001
GQ404855 Cyclovirus mutum	58.401	60.301	58.701	58.801	57.401	58.801	58.601	56.701	58.901	59.001	59.101	61.001	61.701	58.801	61.301	59.001	59.601	58.301	63.101	62.701	62.201	64.901	63.001	65.201	64.301	65.601	64.401	63.701	63.701	65.101	65.001	64.701	100.001
KJ641728 Cyclovirus nietoperz	58.801	56.501	60.501	59.301	58.001	58.501	58.801	57.701	58.501	58.501	59.301	60.401	60.401	59.601	62.001	62.901	59.001	58.801	62.001	58.801	62.401	63.501	62.601	66.101	66.201	66.201	65.901	65.401	65.501	64.201	64.101	64.501	69.101	100.001
JF938082 Cyclovirus sismis	62.401	61.001	59.601	59.101	57.401	60.001	59.201	56.601	60.601	60.301	59.401	60.001	61.801	62.401	60.201	61.101	58.201	60.801	62.301	63.201	64.801	65.301	62.101	66.501	65.601	67.701	63.901	66.501	66.501	64.601	65.201	66.801	67.301	66.401	100.001
GQ404847 Cyclovirus maanav	60.601	60.201	57.701	58.301	59.701	60.301	58.501	59.001	59.001	59.101	60.801	61.701	63.801	61.801	62.101	60.701	59.001	58.601	62.301	61.901	63.501	66.501	65.201	64.801	64.501	64.701	65.401	64.801	64.901	65.101	66.401	65.901	66.201	63.801	65.101	100.001
KC512916 Cyclovirus vazka	61.301	59.401	60.101	58.601	61.501	59.901	58.601	59.701	60.201	60.001	59.101	58.501	63.901	62.201	61.001	59.501	60.201	59.001	61.901	64.001	63.801	64.801	62.601	65.301	65.301	65.701	66.901	66.901	66.401	67.201	66.301	64.201	64.901	63.501	63.601	70.401	100.001
KC512918 Cyclovirus babka	61.501	59.401	59.201	61.901	59.901	59.201	58.001	54.801	60.701	60.901	61.301	59.201	62.201	60.901	60.201	61.901	61.601	57.801	61.201	60.901	63.601	64.201	62.301	66.301	62.701	65.301	65.501	65.201	65.301	65.101	63.501	66.601	65.601	63.701	66.401	68.501	72.101	100.001
LC018134 Cyclovirus risi	60.901	56.001	60.701	57.801	58.101	58.101	60.401	57.401	59.801	59.901	58.401	58.701	61.701	59.801	60.201	59.301	60.201	56.601	61.601	63.301	66.101	66.301	62.801	64.801	63.501	66.101	65.901	63.801	63.201	63.101	65.301	65.301	65.901	63.901	65.001	69.401	70.701	74.001	100.001
JX185419 Cyclovirus kisikisi	59.701	61.401	58.901	59.101	60.001	59.801	58.501	59.001	61.501	61.601	60.901	60.101	62.501	63.601	63.701	60.701	59.901	58.901	64.101	62.601	63.701	63.701	63.101	66.801	65.801	66.501	67.201	62.701	65.801	63.501	64.401	64.701	64.401	64.701	64.201	68.601	66.401	69.301	65.901	100.001
OM262458 Cyclovirus ystlum	61.001	58.101	59.301	58.401	58.101	59.401	59.501	61.201	60.301	60.401	60.401	62.301	62.301	61.401	62.601	60.401	58.201	61.201	62.501	64.501	65.301	64.401	64.101	64.801	63.801	67.001	65.001	65.501	66.701	65.101	66.301	64.801	64.001	62.401	64.701	63.701	63.401	62.601	64.501	68.201	100.001
MT766309 Cyclovirus vauval	59.201	58.301	59.201	57.601	59.901	60.901	58.201	57.201	60.301	60.401	59.101	62.701	63.501	62.901	62.401	57.901	58.101	59.001	64.701	63.801	64.001	65.801	63.801	64.301	67.001	66.301	67.401	66.801	66.801	66.301	65.401	64.801	66.601	63.901	66.301	65.501	66.501	66.401	64.901	66.101	67.701	100.001
GQ404845 Cyclovirus homa	57.301	58.701	58.201	60.101	57.601	59.301	58.201	56.301	57.001	57.201	62.101	60.201	61.801	60.401	60.901	59.601	59.101	57.901	60.801	63.701	63.001	63.601	61.301	64.101	64.701	65.801	65.801	65.501	66.001	65.201	65.801	65.101	61.501	64.401	62.101	63.501	65.101	66.001	62.901	64.301	62.401	64.801	100.001
MZ382573 Cyclovirus mweyba	61.601	57.801	58.601	57.701	60.101	59.601	57.601	58.201	59.401	59.601	61.001	60.701	63.501	60.301	61.901	59.901	59.001	57.801	60.401	61.001	64.801	64.801	61.201	65.001	65.801	65.701	66.001	65.801	65.301	63.301	65.501	64.501	63.601	64.901	63.801	62.501	63.401	64.001	63.601	64.901	65.401	64.601	67.901	100.001
ON324106 Cyclovirus svosve	60.701	56.601	57.901	57.601	61.301	60.901	59.501	58.101	58.401	58.501	61.801	59.801	62.601	62.501	62.201	60.301	60.501	56.301	59.701	61.201	65.301	63.001	64.301	67.101	66.401	66.801	65.201	65.501	66.201	64.701	65.301	65.401	64.101	62.601	63.101	64.501	64.901	66.701	64.101	65.401	63.901	66.901	66.501	74.201	100.001
OM262456 Cyclovirus fledermoyz	61.301	56.301	59.301	59.101	60.801	59.101	59.401	58.401	62.701	62.901	61.701	61.101	65.201	62.801	64.901	60.501	60.001	58.301	59.901	62.501	67.701	65.301	65.701	65.501	65.101	64.601	67.701	67.401	66.101	64.301	66.601	64.301	62.901	64.001	64.601	63.801	66.201	65.201	64.101	65.601	63.801	64.601	66.801	69.701	70.201	100.001
GQ404854 Cyclovirus mmadu	60.201	58.201	56.101	58.001	61.201	59.501	59.101	56.901	60.101	60.201	59.901	59.901	61.101	62.801	59.901	58.001	62.001	57.701	60.901	62.701	63.401	67.501	63.201	66.601	64.901	66.601	64.301	65.201	66.301	65.901	64.001	64.901	65.601	65.001	65.601	64.301	64.901	65.501	63.801	64.901	63.901	64.101	64.901	64.201	62.901	65.301	100.001
KJ641720 Cyclovirus khangkhaw	61.501	57.301	59.501	59.101	60.701	60.101	58.501	59.801	58.001	57.901	58.801	58.501	61.101	59.301	60.701	58.701	56.601	59.001	62.601	64.401	64.201	65.301	61.901	65.601	62.901	65.501	66.101	65.201	65.401	65.501	63.001	63.901	66.601	64.201	67.201	64.401	64.901	65.701	64.801	64.201	62.401	63.501	63.501	64.401	63.001	66.101	75.701	100.001
KJ641715 Cyclovirus nahkhiir	60.301	59.401	57.801	59.501	60.801	60.701	60.401	59.101	56.901	57.501	58.901	59.101	63.601	61.101	61.301	58.301	58.301	59.301	63.501	63.401	63.101	65.001	63.501	66.101	64.201	66.301	64.401	66.201	66.101	65.701	62.301	64.701	64.201	64.201	67.201	63.701	64.901	65.501	63.601	64.201	65.001	65.201	64.601	64.701	64.901	67.001	70.801	70.401	100.001
OM262451 Cyclovirus saguza	59.301	59.201	60.801	58.601	61.501	62.301	57.601	57.901	60.701	60.601	59.901	59.001	62.201	60.601	61.201	60.401	62.201	59.201	63.001	64.601	65.401	64.701	63.701	66.301	65.901	65.001	65.101	64.501	65.001	64.001	64.501	64.101	64.101	65.601	66.701	64.501	64.201	65.001	64.901	65.001	64.601	65.601	65.901	64.501	63.601	67.601	71.901	70.501	68.001
OM869595 Cyclovirus rotte	59.501	58.901	58.801	58.801	59.201	59.301	58.901	58.701	58.901	58.901	61.501	59.501	63.701	59.401	60.801	61.701	58.901	59.001	60.201	64.101	63.601	65.401	62.401	63.901	66.701	64.901	66.901	62.101	66.001	62.701	65.601	64.501	64.401	64.101	66.701	64.101	64.401	64.801	64.101	66.601	64.901	66.001	65.201	65.601	64.901	66.001	68.901	69.001	67.801
KJ641712 Cyclovirus popo	58.601	60.101	59.801	59.201	57.201	59.801	60.001	59.601	59.101	59.001	60.301	60.101	64.201	60.001	61.701	59.801	59.901	60.501	61.201	62.601	62.601	64.801	62.801	66.401	66.001	67.001	65.801	65.001	66.201	64.601	66.301	64.201	64.301	64.101	65.301	66.401	65.501	65.201	65.301	67.001	66.801	66.601	65.901	65.601	65.401	66.901	63.901	63.701	66.201
KM382270 Cyclovirus bastao	61.101	54.601	60.101	58.301	60.401	59.301	59.401	57.501	59.301	58.701	60.301	60.801	64.601	61.001	61.901	58.901	61.601	58.401	60.901	64.701	65.901	67.001	62.801	66.601	64.501	66.401	66.101	66.301	67.901	65.101	66.801	63.901	65.501	63.801	63.601	64.801	66.001	64.901	66.001	65.601	63.601	66.001	66.901	66.401	65.901	67.001	70.301	68.401	68.401
HM228874 Cyclovirus jaaabani	59.901	59.401	60.101	60.501	61.601	60.901	59.101	58.001	57.701	57.701	60.301	61.901	61.501	60.901	61.501	60.301	58.601	60.501	61.701	63.401	63.401	64.501	62.701	68.001	65.501	66.401	68.101	65.401	65.101	65.001	65.401	66.501	66.001	62.401	64.601	66.101	62.601	64.001	64.301	62.701	65.801	65.901	63.701	63.801	63.001	64.001	66.401	66.101	67.001
JF938081 Cyclovirus kiroptero	60.401	61.901	58.801	61.101	58.101	60.101	59.801	60.501	61.601	61.701	60.801	58.401	63.301	60.701	61.101	59.001	59.201	59.901	63.301	64.801	62.601	66.701	63.201	66.201	65.301	63.701	66.501	65.701	67.301	66.701	67.401	64.601	64.701	62.901	66.601	65.501	65.701	65.201	64.601	65.601	65.501	66.701	67.301	67.001	65.601	68.301	66.901	67.701	67.301
HQ738637 Cyclovirus flagermus	58.801	59.101	60.001	60.101	56.901	60.201	59.001	59.401	60.601	60.801	59.301	60.601	61.301	62.501	61.501	59.801	59.701	60.501	59.201	62.901	65.801	64.101	62.701	63.201	62.801	63.201	64.601	63.001	65.801	65.601	65.001	62.401	62.301	61.501	61.501	64.101	64.101	63.301	64.701	63.801	65.701	63.701	65.701	65.401	64.701	65.401	64.901	62.501	64.601
JF938079 Cyclovirus jemage	61.601	60.001	58.601	57.001	60.801	60.501	59.201	57.901	61.801	61.801	60.101	59.801	63.501	61.301	62.901	61.801	59.801	59.201	61.501	64.801	64.701	64.401	61.301	65.501	65.301	65.701	67.301	65.701	66.401	66.101	65.601	65.501	64.701	63.101	64.201	63.901	66.201	64.701	63.101	63.601	65.001	64.401	63.801	63.401	64.901	64.801	64.901	67.901	66.101
KC512920 Cyclovirus tarako	60.101	59.801	59.801	59.501	59.701	59.501	56.401	58.801	58.501	58.501	60.901	61.801	64.201	59.101	62.901	57.401	61.101	58.901	63.201	62.001	62.301	63.901	64.801	67.201	66.001	68.401	67.401	66.801	67.701	65.101	65.801	64.601	62.901	66.001	64.301	64.201	67.201	64.601	64.401	64.301	64.701	65.901	65.401	64.301	65.501	67.601	66.401	67.301	66.901
KJ641717 Cyclovirus yarasa	57.901	59.301	57.401	57.201	57.701	59.001	58.201	57.401	59.801	59.801	58.801	61.001	61.401	62.801	61.901	60.201	60.401	57.901	60.701	62.801	63.301	63.501	62.301	64.101	62.401	65.001	64.301	65.101	65.301	63.901	62.901	63.601	63.201	62.601	62.401	62.901	63.301	62.901	62.801	61.401	62.601	63.901	62.601	64.701	61.801	63.401	62.301	64.101	64.701
ON324071 Cyclovirus anyidiwo	58.401	60.101	60.101	58.601	58.501	57.001	57.401	59.701	61.001	60.601	61.401	60.501	61.701	62.201	60.901	58.801	59.001	58.801	61.501	62.201	63.901	61.001	62.801	64.001	63.901	64.801	65.601	63.201	64.601	62.301	64.701	63.401	64.001	62.101	64.001	64.101	64.001	66.501	63.501	63.101	62.501	65.001	62.801	62.901	62.801	63.201	62.801	62.701	64.201
KM382269 Cyclovirus doi	61.901	60.801	56.601	59.001	58.001	58.101	58.301	58.101	61.401	61.601	59.501	61.701	63.401	60.201	63.101	59.801	58.501	56.801	61.801	60.901	65.501	66.501	65.401	67.701	67.301	66.001	66.701	66.801	67.101	66.401	68.301	66.001	65.001	65.101	65.001	64.801	66.801	66.701	66.601	65.801	63.901	66.301	66.301	65.501	65.401	65.901	66.201	65.801	65.701
OM262452 Cyclovirus sawya	58.901	58.401	59.801	62.901	59.201	58.501	59.801	57.401	61.701	60.401	56.701	58.701	61.201	61.201	60.901	60.301	60.001	58.501	63.601	62.701	65.301	64.601	64.201	67.201	67.101	66.801	65.001	65.901	66.101	63.501	63.901	65.201	64.601	63.101	66.401	65.201	67.401	66.701	64.301	67.501	64.701	68.601	64.001	64.901	64.701	65.701	64.201	66.801	66.301
ON324066 Cyclovirus ibimonyo	62.401	59.801	60.701	60.601	59.701	59.701	57.701	62.801	59.301	59.501	60.201	61.701	63.301	62.701	62.601	61.501	62.101	58.701	60.701	62.001	65.001	65.401	66.801	65.801	66.001	63.501	65.501	66.501	66.501	63.001	63.401	64.601	63.001	65.101	65.401	63.001	66.501	66.901	66.001	67.001	65.101	67.301	63.401	67.501	66.101	67.501	63.701	65.301	67.001
ON324103 Cyclovirus mier	60.401	57.501	58.101	57.101	60.301	60.301	58.501	58.201	57.501	57.601	58.601	58.601	62.901	60.601	60.201	60.201	59.501	57.901	63.201	62.601	67.001	64.801	63.101	66.001	66.201	64.701	66.301	66.801	67.301	63.701	62.401	67.001	64.001	64.801	63.601	64.401	66.301	65.601	63.701	65.201	65.101	63.001	62.501	66.501	65.801	66.301	64.501	64.501	63.701
ON596196 Cyclovirus moosa	60.501	60.601	59.501	57.701	57.401	58.701	60.501	59.401	59.801	60.001	61.101	60.901	63.401	60.801	62.101	60.501	60.101	60.001	60.901	62.201	66.201	63.601	63.601	66.201	67.301	66.101	65.901	62.901	65.301	64.501	64.301	65.301	65.101	62.801	65.101	63.101	66.301	63.101	63.001	63.701	63.601	65.101	63.901	63.701	65.101	63.701	64.701	63.001	64.101
MH545511 Cyclovirus mchwa	61.301	56.701	58.901	58.101	60.001	59.501	59.801	58.901	59.601	59.801	61.001	60.301	61.901	60.701	60.801	62.701	61.901	56.501	62.501	62.301	65.301	65.301	63.401	66.401	66.301	65.201	64.901	64.001	65.501	64.001	65.801	62.801	64.301	62.001	65.001	64.701	64.501	65.101	66.001	64.401	65.001	64.301	62.701	65.101	65.201	64.401	64.401	65.601	64.401
ON324104 Cyclovirus bohloa	58.201	59.101	62.201	58.701	58.801	59.701	58.801	58.201	60.401	60.601	60.401	60.901	62.601	61.401	62.001	60.301	59.001	57.201	61.701	63.701	66.601	64.401	63.501	66.901	66.101	66.001	66.701	65.701	67.101	65.801	65.501	65.201	67.901	66.901	64.901	67.501	68.001	66.501	66.001	65.601	62.201	66.601	63.401	64.901	64.201	66.601	67.301	65.701	65.501
MT766312 Cyclovirus netopyr	61.101	62.701	59.601	57.101	59.701	60.201	59.501	58.601	59.001	59.101	60.701	60.401	60.701	62.201	62.001	61.901	59.101	57.901	61.001	64.401	64.801	63.401	63.901	63.301	65.801	65.201	64.801	63.901	64.901	63.001	64.001	63.401	63.401	63.601	63.801	64.801	65.701	63.901	66.401	65.101	65.401	67.101	64.201	64.401	64.301	65.701	63.701	64.101	64.401
ON324069 Cyclovirus fourmi	59.301	55.701	58.601	60.701	58.701	58.401	57.601	57.901	60.701	60.901	59.701	61.501	64.701	61.501	60.401	60.501	59.101	58.001	61.201	62.701	64.101	64.701	63.701	65.901	64.801	66.001	65.901	66.601	65.201	65.601	65.501	67.101	65.101	63.001	64.601	64.101	65.001	63.601	65.601	65.501	64.401	64.201	65.501	65.701	64.601	64.001	64.301	66.501	64.101
PV339924 Tenaz cyclovirus	59.001	62.101	60.001	59.301	60.401	61.401	57.801	58.001	59.801	59.701	62.001	61.101	62.801	60.101	59.801	58.901	56.601	57.401	59.201	59.601	58.901	59.201	59.501	59.601	61.901	59.701	60.901	59.101	60.801	61.001	58.701	61.201	59.301	60.701	60.801	59.401	59.501	60.401	57.901	60.101	60.201	59.601	56.901	59.401	57.401	60.201	59.701	57.301	58.601
KM017740 Cyclovirus gato	58.101	61.801	59.801	60.201	59.101	59.801	61.001	61.001	61.101	61.101	60.501	60.401	61.101	62.101	60.201	60.401	61.101	61.201	57.901	59.501	60.601	59.701	59.601	61.601	61.101	61.501	59.301	60.501	60.701	60.801	62.701	60.001	58.901	59.901	61.001	58.401	62.701	60.201	59.801	60.001	61.501	60.601	59.601	59.301	59.901	60.801	60.301	60.701	59.001
OQ198063 unclassified	61.701	63.201	59.601	59.401	59.801	61.901	59.801	58.901	62.301	62.301	63.401	58.601	65.101	63.501	61.401	59.601	59.801	60.601	57.601	59.001	60.101	61.301	61.001	61.501	62.301	61.101	62.101	61.101	60.901	60.401	61.501	60.301	59.101	58.601	58.301	58.401	62.101	59.301	57.301	60.601	60.801	59.901	58.201	57.501	60.401	60.301	57.001	60.501	60.001
KY370028 Cyclovirus rata	60.401	60.501	59.801	59.301	60.201	60.501	57.101	57.701	58.101	58.201	62.601	59.701	62.101	59.601	60.801	55.901	57.701	57.801	59.901	60.601	57.401	59.201	58.701	59.401	59.301	58.201	60.101	60.201	60.401	60.801	60.201	61.301	58.201	59.201	61.901	58.201	59.801	60.201	58.301	64.001	60.501	61.501	58.201	58.501	58.901	61.401	59.601	58.801	60.901
KU053483 Cyclovirus manusyan	59.601	61.401	59.901	59.601	58.301	59.101	58.201	59.001	59.201	59.001	60.001	58.401	61.301	59.801	62.101	59.701	60.201	58.001	59.101	62.101	61.101	62.001	58.801	60.701	58.601	59.501	57.501	58.301	58.801	60.101	59.301	59.601	59.101	60.101	59.701	58.601	60.701	60.501	58.001	58.501	58.401	60.601	58.401	59.401	59.901	60.701	61.201	59.001	60.101
MN176052 Cyclovirus foca	58.201	58.601	57.501	60.101	57.801	57.501	60.701	56.901	58.701	58.801	60.201	59.701	59.901	59.501	61.301	58.101	55.901	59.401	59.601	58.601	60.101	58.801	59.501	58.901	55.401	60.901	57.001	59.001	58.501	57.501	60.901	59.601	56.101	60.101	58.501	57.801	58.101	57.401	57.401	58.501	59.201	56.901	58.701	58.101	59.301	56.901	56.601	58.201	60.401
GQ404857 Cyclovirus bashri	61.101	60.301	60.001	59.401	60.301	59.401	59.801	57.901	57.501	57.801	60.301	59.701	63.001	63.501	61.401	60.501	62.201	59.501	60.701	60.601	61.801	63.801	59.301	60.901	61.701	60.701	61.201	61.201	63.301	61.501	61.201	59.701	59.101	59.301	61.401	60.401	61.501	60.001	58.501	60.001	60.801	61.701	61.901	58.401	58.301	59.501	64.101	60.401	58.901
HQ738634 Cyclovirus gaaye	61.101	60.901	59.101	58.501	61.401	60.701	59.401	57.101	60.401	60.301	60.801	60.501	62.001	61.701	61.901	60.901	59.101	59.901	59.701	59.601	62.601	60.901	58.201	63.301	62.501	62.101	61.901	60.901	58.501	59.001	62.401	61.601	57.601	58.201	62.001	58.101	62.601	62.601	58.001	62.001	62.001	63.101	62.401	58.801	61.701	63.401	61.501	60.601	61.801
KC771281 Cyclovirus munthu	62.701	59.301	59.401	58.701	60.101	62.401	60.101	58.201	58.601	58.401	58.801	58.601	61.001	60.001	62.501	59.201	61.401	58.701	60.801	61.001	60.501	59.701	58.901	60.401	59.401	60.501	59.401	61.101	61.801	59.001	60.401	59.701	60.101	59.301	62.601	57.601	60.801	59.201	57.901	60.101	59.001	61.701	58.001	58.501	61.401	59.401	61.301	59.701	60.201
KT732787 Cyclovirus pekapeka	60.201	58.001	58.801	58.101	58.301	60.901	60.401	57.301	56.801	56.501	59.001	59.501	61.901	60.001	60.701	61.601	60.401	59.801	61.501	62.001	59.601	60.301	57.301	60.401	59.301	59.401	59.901	59.601	61.101	60.601	61.401	60.701	59.701	58.001	61.501	60.201	57.801	61.001	58.101	58.701	59.001	58.401	59.701	57.801	57.201	58.901	59.201	59.301	56.101
KF031466 Cyclovirus nhanloai	61.501	58.401	58.601	59.401	61.001	61.901	60.901	58.101	58.901	58.901	59.901	60.201	59.501	59.701	59.601	57.701	59.901	58.401	59.801	59.201	60.501	60.801	59.501	59.701	59.001	59.701	58.901	60.101	62.001	60.201	59.701	60.301	61.901	61.601	60.001	56.901	61.701	58.301	56.701	60.101	58.801	59.801	58.101	60.601	61.101	59.901	61.701	59.601	60.001
OP934204 Cyclovirus ezzike	59.801	59.801	58.601	63.001	60.401	60.701	59.101	56.701	59.501	59.301	58.201	60.501	61.301	61.301	63.001	58.801	58.701	58.201	58.801	58.201	58.701	60.501	59.101	59.801	60.401	57.901	59.801	61.401	61.501	59.801	61.601	58.701	59.601	58.701	60.901	58.301	59.701	61.501	59.701	59.601	57.301	62.401	59.401	59.201	59.301	59.001	60.701	61.401	60.601
OL704827 Cyclovirus vespertilio	63.501	63.001	58.901	60.601	61.701	59.001	60.801	60.201	59.201	59.601	62.201	60.101	62.501	61.801	60.601	60.401	59.701	58.501	59.001	58.401	61.401	60.901	59.701	59.601	62.901	62.501	60.801	58.701	60.701	61.101	61.501	60.501	58.201	58.501	58.401	58.601	60.801	61.301	57.901	60.301	60.801	62.001	58.701	59.801	56.101	63.501	61.501	60.901	59.601
ON324108 Cyclovirus ndanda	59.701	60.301	58.801	60.001	59.901	60.001	62.001	59.601	59.101	59.001	59.101	60.401	62.201	60.901	60.501	59.101	59.601	57.901	60.701	61.101	61.501	61.601	61.201	59.901	59.701	58.901	61.301	58.401	60.901	59.801	60.601	59.601	57.201	57.401	61.101	59.001	61.401	61.801	61.901	60.301	60.701	62.901	58.901	59.301	58.201	58.801	60.601	62.301	59.001
OM262457 Cyclovirus vleermuis	59.101	59.701	61.601	60.001	59.401	59.101	60.601	60.001	60.501	60.401	62.301	61.301	63.401	63.201	62.601	59.401	58.501	59.701	60.101	59.201	61.301	60.901	58.701	62.601	60.901	61.801	63.001	60.601	61.401	59.401	62.701	62.801	58.501	56.701	59.601	57.001	61.401	59.301	59.401	61.401	59.401	60.701	57.601	57.001	61.201	59.201	59.101	59.701	60.101
OM869670 unclassified	59.801	60.501	61.101	59.601	59.401	60.701	60.401	59.201	57.501	57.401	61.301	58.701	62.001	59.201	61.201	58.101	58.401	58.601	63.201	61.501	58.801	59.101	60.501	58.401	58.501	58.801	59.901	60.401	58.401	58.401	58.901	60.201	57.001	58.401	62.301	59.601	59.701	60.301	57.901	61.201	61.001	58.301	60.501	59.301	56.501	58.501	60.601	59.001	59.301
JX185424 Cyclovirus tonbo	60.101	56.701	61.201	59.101	61.001	63.501	62.601	59.401	55.701	55.801	57.001	57.101	61.401	59.201	61.201	57.501	59.201	58.901	58.101	57.601	60.301	62.301	56.001	58.701	58.701	58.101	59.601	59.101	62.601	60.401	59.101	60.001	57.501	57.501	58.901	59.001	59.701	59.401	57.301	57.701	55.301	57.401	56.301	58.701	57.701	59.601	58.901	60.401	61.401
MZ350964 Cyclovirus totoi	58.701	59.401	62.401	61.801	62.501	62.301	61.401	62.301	59.701	59.901	60.801	59.401	60.201	60.401	59.801	56.401	57.701	56.401	58.601	57.501	59.201	58.701	58.601	59.001	61.701	60.101	58.001	55.501	58.501	59.801	61.301	59.701	57.701	57.801	58.901	56.901	58.701	58.401	58.001	57.601	56.501	57.901	57.501	58.501	58.501	55.901	56.801	59.501	58.901
MZ350967 Cyclovirus rudzik	60.501	60.001	61.501	58.101	61.401	60.701	61.801	60.201	58.401	58.601	59.801	57.201	60.101	58.301	59.201	56.801	58.701	55.801	60.701	57.101	57.901	56.201	59.001	59.201	57.001	59.201	58.101	59.301	59.201	60.101	59.201	57.101	56.201	56.201	57.101	58.201	58.901	58.501	57.001	59.101	56.501	59.601	57.901	58.501	59.401	60.701	58.401	57.701	56.301
OM869613 Cyclovirus kemirgen	59.101	58.101	60.201	60.601	58.701	61.401	61.701	56.901	57.701	57.901	60.501	59.001	60.101	59.701	59.601	58.701	57.201	58.301	59.601	59.401	60.301	59.901	59.901	56.801	58.301	58.401	58.601	59.501	57.901	59.801	60.201	56.801	57.401	58.801	58.201	59.201	56.501	60.401	59.501	58.401	58.901	60.401	60.001	60.001	59.901	58.701	60.701	58.901	59.001
KY851116 Cyclovirus kacsa	57.801	57.601	58.901	59.801	56.201	59.701	57.901	59.301	57.101	57.101	58.801	55.401	58.601	59.801	57.601	60.201	57.201	56.501	58.101	57.701	57.101	57.401	58.801	57.101	57.201	56.401	55.401	57.601	59.201	57.101	56.001	56.901	56.801	56.901	57.701	58.701	57.801	58.901	59.001	59.201	57.001	57.601	57.501	58.401	59.801	57.001	60.401	57.701	57.501
MZ350965 Cyclovirus pettirosso	58.501	57.601	56.801	56.001	60.101	59.001	59.501	56.601	57.601	57.701	54.301	55.701	59.201	58.401	58.501	58.101	58.801	56.801	55.601	57.201	56.001	56.501	56.601	57.001	58.201	56.601	57.501	58.101	59.501	59.001	57.801	58.001	56.101	54.601	55.501	56.701	59.401	58.201	57.801	58.301	56.901	55.901	57.301	56.901	57.201	56.901	59.301	56.401	54.601
OM262453 Cyclovirus prilep	59.001	55.701	58.401	59.701	60.401	59.501	59.001	60.901	58.401	58.301	58.901	60.101	59.801	58.201	61.501	58.601	60.201	59.801	57.301	59.101	58.201	59.401	58.001	56.701	57.001	57.601	57.401	56.501	57.001	58.201	57.601	57.001	59.601	58.501	57.401	57.501	56.201	56.801	58.001	59.401	57.301	55.201	57.601	58.201	57.701	58.901	57.201	57.501	57.901
KR902499 Cyclovirus caballo	61.001	58.201	58.601	59.201	61.201	59.901	61.201	58.201	60.901	60.801	57.901	60.501	61.001	60.201	60.001	60.601	60.601	57.301	60.201	58.901	58.901	58.901	60.801	60.001	58.701	61.001	59.601	59.501	56.801	58.201	59.201	58.401	57.701	57.301	59.001	58.001	58.901	60.001	58.201	60.401	58.901	58.201	59.901	57.701	57.501	58.401	58.601	58.401	57.001
MH545516 Cyclovirus aasiak	59.401	56.201	57.901	59.101	59.701	58.401	58.701	58.101	59.101	59.001	60.801	60.001	60.601	62.101	60.101	58.901	61.901	59.601	59.201	57.901	58.501	59.701	58.801	58.701	58.801	58.201	60.401	59.701	59.601	58.401	57.101	61.301	59.301	60.001	59.601	59.201	58.001	59.201	58.901	58.001	57.801	60.601	58.901	59.501	60.601	58.501	57.101	59.901	58.201
[truncated: 45 more columns]

## Sheet: Cyclo_rep_nuc
	GQ404857 Cyclovirus bashri	KC771281 Cyclovirus munthu	KT732787 Cyclovirus pekapeka	KF031466 Cyclovirus nhanloai	OP934204 Cyclovirus ezzike	HQ738634 Cyclovirus gaaye	OL704827 Cyclovirus vespertilio	ON324108 Cyclovirus ndanda	MN176052 Cyclovirus foca	OM262457 Cyclovirus vleermuis	OM869670 unclassified	KJ641740 Cyclovirus liliac	KT878836 Cyclovirus naastsosi	OL704828 Cyclovirus muricec	MT707947 Cyclovirus pauferro	OM262459 Cyclovirus liljak	KT732785 Cyclovirus peka	KT732786 Cyclovirus pea	ON324100 Cyclovirus kokoro	JX185422 Cyclovirus taniilai	KF726984 Cyclovirus humana	JX185426 Cyclovirus libelula	JX569794 Cyclovirus roach	ON324107 Cyclovirus enseenene	GQ404854 Cyclovirus mmadu	KJ641720 Cyclovirus khangkhaw	OM262451 Cyclovirus saguza	OM869595 Cyclovirus rotte	KJ641715 Cyclovirus nahkhiir	HM228874 Cyclovirus jaaabani	HQ738637 Cyclovirus flagermus	JF938081 Cyclovirus kiroptero	JF938079 Cyclovirus jemage	GQ404845 Cyclovirus homa	KM382270 Cyclovirus bastao	MZ382573 Cyclovirus mweyba	ON324106 Cyclovirus svosve	OM262456 Cyclovirus fledermoyz	KJ641712 Cyclovirus popo	KJ641717 Cyclovirus yarasa	KM382269 Cyclovirus doi	OM262452 Cyclovirus sawya	MT766312 Cyclovirus netopyr	MH545511 Cyclovirus mchwa	ON324066 Cyclovirus ibimonyo	ON324103 Cyclovirus mier	ON596196 Cyclovirus moosa	ON324104 Cyclovirus bohloa	ON324069 Cyclovirus fourmi
GQ404857 Cyclovirus bashri	100.001
KC771281 Cyclovirus munthu	77.701	100.001
KT732787 Cyclovirus pekapeka	78.201	88.601	100.001
KF031466 Cyclovirus nhanloai	77.901	75.601	75.201	100.001
OP934204 Cyclovirus ezzike	76.301	76.301	75.901	87.801	100.001
HQ738634 Cyclovirus gaaye	76.301	73.301	73.701	74.401	73.901	100.001
OL704827 Cyclovirus vespertilio	71.501	68.401	67.001	69.001	68.301	71.001	100.001
ON324108 Cyclovirus ndanda	66.701	63.801	64.601	66.501	64.401	63.301	66.801	100.001
MN176052 Cyclovirus foca	60.301	59.101	58.301	58.401	60.001	57.601	60.701	60.401	100.001
OM262457 Cyclovirus vleermuis	64.501	64.401	65.201	64.601	66.701	65.201	66.801	65.501	64.001	100.001
OM869670 unclassified	59.901	60.501	58.001	59.901	60.701	62.401	62.101	61.401	61.201	60.701	100.001
KJ641740 Cyclovirus liliac	58.001	60.001	59.701	56.801	58.701	59.301	61.001	57.801	60.201	61.001	59.401	100.001
KT878836 Cyclovirus naastsosi	64.001	62.701	62.301	57.501	61.801	62.601	62.001	59.101	57.601	64.901	57.301	72.501	100.001
OL704828 Cyclovirus muricec	58.701	63.101	60.201	55.801	59.601	58.601	60.801	57.201	60.101	61.401	58.801	70.501	74.801	100.001
MT707947 Cyclovirus pauferro	57.801	58.301	55.701	57.401	56.801	59.701	60.801	57.601	60.001	60.101	60.201	61.201	64.601	65.301	100.001
OM262459 Cyclovirus liljak	60.301	58.201	57.401	57.101	57.801	56.301	59.001	53.601	54.101	57.401	55.801	59.501	63.601	64.101	74.401	100.001
KT732785 Cyclovirus peka	61.501	63.201	62.801	57.001	58.901	61.501	62.601	59.501	59.101	60.201	61.701	60.401	64.001	59.501	62.201	58.501	100.001
KT732786 Cyclovirus pea	63.001	61.801	63.401	59.601	61.001	60.801	62.901	58.901	58.601	62.101	58.901	57.901	60.501	61.301	58.501	59.001	80.701	100.001
ON324100 Cyclovirus kokoro	60.501	63.401	59.101	61.101	62.201	60.701	62.601	58.601	61.701	62.701	59.301	60.401	62.301	60.801	56.301	60.601	63.801	62.801	100.001
JX185422 Cyclovirus taniilai	60.501	63.501	62.101	58.901	59.101	63.501	58.301	60.201	58.401	61.501	62.201	60.801	65.101	62.501	61.101	59.501	64.101	63.501	61.401	100.001
KF726984 Cyclovirus humana	60.201	60.701	60.201	61.601	61.301	60.101	60.601	58.901	59.801	60.401	62.201	61.901	58.401	60.101	60.901	58.301	60.401	60.001	58.901	65.701	100.001
JX185426 Cyclovirus libelula	63.201	62.101	58.801	62.201	59.201	62.301	65.001	63.301	60.601	64.801	56.701	62.201	59.501	60.401	57.301	55.101	59.901	62.501	63.001	65.401	63.301	100.001
JX569794 Cyclovirus roach	65.901	60.801	60.201	63.001	61.301	64.901	61.101	63.801	59.901	63.901	58.201	67.901	61.601	61.801	59.901	59.701	63.901	65.301	63.901	64.701	65.101	72.401	100.001
ON324107 Cyclovirus enseenene	63.001	60.401	58.201	60.501	59.401	62.001	61.001	59.601	59.101	59.501	62.501	64.101	62.201	61.301	58.001	56.101	60.601	61.901	61.101	63.701	64.001	69.401	67.601	100.001
GQ404854 Cyclovirus mmadu	65.101	62.701	60.501	61.701	60.001	62.901	59.801	60.401	57.501	63.401	60.501	61.301	59.501	58.301	58.401	59.201	57.901	60.801	59.901	65.101	65.101	67.001	71.401	65.401	100.001
KJ641720 Cyclovirus khangkhaw	59.801	59.901	59.001	58.801	60.301	59.901	60.501	62.801	57.001	59.801	58.501	63.001	61.701	60.301	56.001	56.601	61.401	59.201	63.101	66.601	63.201	68.001	69.201	63.801	80.801	100.001
OM262451 Cyclovirus saguza	63.801	63.101	61.301	61.901	63.501	65.701	64.001	63.101	60.601	63.101	60.101	62.301	62.901	62.501	59.901	58.301	63.501	62.201	61.101	66.201	66.101	66.301	69.601	66.301	76.501	76.201	100.001
OM869595 Cyclovirus rotte	59.701	59.801	57.501	61.301	60.101	62.101	62.001	59.601	56.201	60.201	60.501	65.001	62.501	61.701	61.601	60.201	64.301	62.601	60.701	66.001	62.701	66.501	69.001	65.501	74.901	74.401	82.001	100.001
KJ641715 Cyclovirus nahkhiir	60.201	58.101	57.001	61.701	60.801	61.401	61.601	60.401	61.001	62.601	59.501	63.601	62.601	63.501	57.101	56.901	58.701	60.001	60.101	64.401	64.501	66.901	67.201	66.101	73.901	74.101	71.601	72.101	100.001
HM228874 Cyclovirus jaaabani	61.601	59.701	58.701	61.601	61.501	60.601	62.401	60.701	59.601	61.801	61.201	60.801	60.501	58.901	56.801	59.901	62.401	62.101	62.401	66.501	65.801	66.901	63.801	64.701	67.401	66.701	69.701	69.301	68.601	100.001
HQ738637 Cyclovirus flagermus	61.801	62.101	59.401	62.101	61.601	60.901	60.101	62.501	58.801	61.701	60.401	62.601	62.701	61.801	57.501	57.301	59.501	59.301	63.401	64.901	60.101	67.801	67.001	66.101	68.801	66.501	67.101	68.201	67.201	69.201	100.001
JF938081 Cyclovirus kiroptero	59.801	59.101	58.001	60.901	59.701	61.301	62.201	62.701	59.301	61.001	63.801	62.401	62.901	61.201	58.601	57.401	60.501	60.101	61.401	67.301	63.701	69.401	70.101	69.201	70.601	72.301	74.201	70.701	71.701	73.801	72.201	100.001
JF938079 Cyclovirus jemage	61.301	62.701	60.301	61.701	61.601	60.301	62.001	62.701	61.101	63.501	60.301	61.401	61.701	62.901	56.501	56.201	62.001	61.101	61.601	68.401	63.001	68.701	68.601	65.301	70.601	71.701	70.501	69.301	69.701	71.601	68.701	73.701	100.001
GQ404845 Cyclovirus homa	59.501	56.701	58.201	58.601	59.401	60.601	59.601	61.201	59.101	60.301	59.401	61.801	59.801	59.801	61.901	60.201	59.901	61.801	60.101	62.601	60.701	65.101	66.401	64.301	68.901	66.401	68.001	68.701	67.201	67.301	65.801	71.101	68.801	100.001
KM382270 Cyclovirus bastao	62.701	61.301	62.001	62.001	60.701	62.001	61.701	62.001	58.901	64.801	58.501	63.801	61.001	61.901	58.801	59.001	60.801	63.301	62.401	67.801	62.901	68.501	72.401	66.901	71.701	69.301	70.701	73.401	71.501	69.601	72.601	74.101	70.301	75.501	100.001
MZ382573 Cyclovirus mweyba	59.901	56.801	57.001	58.201	59.501	59.901	58.801	61.101	59.001	59.001	59.301	61.201	58.601	60.201	59.401	57.301	62.301	60.401	61.701	62.201	63.801	66.601	65.701	64.601	66.601	67.501	67.201	67.901	67.401	67.501	67.201	69.101	67.301	72.101	74.201	100.001
ON324106 Cyclovirus svosve	60.301	58.901	57.801	60.501	59.701	61.801	59.201	60.001	58.501	62.801	54.701	59.401	58.801	60.701	58.501	55.001	59.001	62.301	59.301	63.801	61.501	68.701	68.001	66.201	66.301	66.901	65.901	67.501	68.701	64.701	68.001	69.901	69.501	71.801	73.601	76.501	100.001
OM262456 Cyclovirus fledermoyz	61.801	58.501	57.301	60.001	62.001	62.301	63.601	63.101	58.301	60.601	56.901	65.901	61.901	62.701	59.701	57.401	60.901	60.601	59.301	64.301	61.101	69.401	68.801	69.001	66.801	68.201	69.801	69.901	70.801	66.601	67.901	71.301	68.301	70.601	72.901	70.801	71.301	100.001
KJ641712 Cyclovirus popo	61.801	60.801	58.801	59.201	60.101	64.501	61.301	60.801	57.201	59.701	59.001	63.901	61.201	60.801	59.701	57.601	64.001	60.401	59.801	64.701	64.001	67.501	69.901	67.001	67.201	66.101	69.601	70.001	71.201	66.401	67.501	72.101	68.201	70.801	74.601	71.901	70.201	72.001	100.001
KJ641717 Cyclovirus yarasa	61.101	57.801	57.301	59.701	58.701	60.401	59.901	59.501	58.901	59.801	59.701	60.501	61.901	57.501	55.901	57.001	57.801	58.301	57.301	64.001	63.701	65.001	65.201	65.601	66.501	65.401	66.501	67.701	67.101	68.701	65.901	68.201	68.801	67.601	68.501	68.401	68.401	66.801	71.001	100.001
KM382269 Cyclovirus doi	61.901	60.001	57.501	61.201	60.101	62.601	61.901	59.301	58.501	61.201	60.301	62.701	60.501	61.601	57.101	57.301	61.001	59.401	60.201	62.501	65.001	67.801	71.401	69.501	70.201	70.101	67.901	69.201	70.101	68.901	66.501	70.801	72.001	70.101	69.001	70.001	69.501	69.001	72.101	68.601	100.001
OM262452 Cyclovirus sawya	61.401	61.001	60.401	60.501	60.801	62.601	61.701	60.201	59.001	60.601	59.401	60.201	62.001	61.601	55.601	57.701	61.401	61.801	61.701	65.501	64.401	70.101	68.601	68.601	67.101	68.601	67.801	67.701	68.701	67.801	66.101	70.401	69.701	66.901	69.501	69.401	69.101	68.701	71.701	68.801	79.001	100.001
MT766312 Cyclovirus netopyr	62.801	58.901	57.901	61.301	59.101	63.001	60.501	61.301	57.301	61.501	62.301	60.601	63.601	60.801	58.001	61.201	62.901	60.001	61.201	64.601	64.201	67.401	68.301	67.301	67.201	67.201	68.201	68.101	69.401	68.001	63.501	69.901	69.301	68.901	69.801	67.701	68.801	70.101	70.801	68.801	74.201	73.101	100.001
MH545511 Cyclovirus mchwa	63.501	61.201	59.401	62.301	60.701	64.701	63.301	61.801	59.601	62.001	63.201	61.301	63.701	61.201	59.501	59.901	61.501	62.101	63.401	64.801	64.001	69.101	68.301	70.501	67.601	68.301	70.001	69.601	67.901	68.301	68.101	69.201	67.301	66.301	65.801	70.801	67.201	66.901	68.201	68.001	72.901	71.701	70.601	100.001
ON324066 Cyclovirus ibimonyo	62.701	59.601	58.701	60.701	61.101	65.001	61.801	62.201	60.401	62.301	61.701	62.901	62.201	62.001	58.401	55.201	62.401	62.301	59.501	65.101	62.401	68.501	67.401	69.401	66.201	66.701	70.001	69.001	67.801	68.901	70.001	68.601	69.501	68.401	69.501	70.301	70.001	69.401	71.201	68.501	71.501	73.401	70.601	78.201	100.001
ON324103 Cyclovirus mier	61.901	61.301	61.101	61.901	62.201	62.201	63.501	60.001	57.801	61.401	61.101	60.501	60.101	59.401	55.801	57.301	61.301	61.801	58.501	65.701	65.101	68.601	67.001	67.301	68.501	68.301	68.301	68.401	68.401	67.801	64.701	68.101	71.201	66.101	67.701	72.101	70.401	70.501	69.501	67.401	73.801	71.901	69.401	72.701	73.601	100.001
ON596196 Cyclovirus moosa	62.601	63.301	60.901	61.901	61.701	62.101	60.101	61.301	57.801	61.201	60.001	61.901	61.001	62.001	60.401	58.801	61.001	62.301	60.101	64.701	64.501	68.301	68.401	65.701	66.501	65.001	67.601	68.801	66.801	67.301	64.101	70.001	69.301	67.101	67.001	70.001	68.401	67.301	69.801	67.701	72.701	71.101	75.101	74.501	76.401	77.401	100.001
ON324104 Cyclovirus bohloa	61.201	58.701	58.501	63.001	61.101	62.301	60.601	62.401	59.801	63.501	64.201	63.601	60.901	62.401	56.201	59.701	59.601	61.501	61.201	65.001	65.601	67.501	67.101	67.401	71.801	69.301	70.501	70.301	70.501	70.301	68.501	73.301	72.601	68.501	72.401	68.801	70.501	71.401	69.901	70.801	70.701	71.401	70.001	72.601	73.901	71.601	75.501	100.001
ON324069 Cyclovirus fourmi	62.001	59.201	57.701	61.401	61.701	63.501	59.001	59.401	61.401	60.201	61.601	64.001	61.101	61.001	57.501	56.301	61.901	60.801	61.401	67.401	62.501	66.301	67.201	69.201	66.701	69.101	69.801	68.901	68.601	71.301	64.401	70.401	70.701	70.201	68.201	73.201	69.601	68.501	68.501	69.501	71.201	69.401	71.301	71.501	70.401	71.101	70.801	72.301	100.001
GQ404847 Cyclovirus maanav	60.601	58.901	57.501	60.201	60.201	59.701	60.101	61.701	57.101	58.301	59.001	63.101	60.701	60.901	57.401	56.301	57.001	60.001	58.901	64.801	66.001	65.701	68.801	68.201	65.701	66.701	66.901	67.001	67.701	68.601	64.601	68.401	67.401	65.601	70.101	67.801	68.101	69.101	70.601	68.701	69.501	67.801	69.401	70.101	69.201	68.001	68.301	71.401	69.601
KC512916 Cyclovirus vazka	60.901	60.201	58.001	61.001	59.801	64.201	62.901	60.401	57.701	62.201	60.401	62.601	62.001	59.601	56.501	55.801	60.801	62.801	62.701	65.701	62.401	67.301	66.901	66.101	69.101	68.801	68.701	69.101	69.301	67.501	65.401	70.101	71.301	69.501	73.001	68.101	69.301	68.801	70.101	68.201	73.401	71.801	70.701	70.501	71.201	71.801	71.101	73.101	70.901
KC512918 Cyclovirus babka	61.101	60.101	60.901	61.901	63.201	64.201	63.201	62.301	59.701	61.001	59.201	63.101	59.801	58.401	57.801	58.201	62.301	61.501	62.201	62.701	62.301	66.701	67.201	64.501	68.801	69.601	67.201	68.701	69.601	69.301	65.201	67.701	68.901	67.701	69.401	68.801	71.401	68.101	67.101	68.601	71.801	69.201	68.601	69.901	70.401	70.001	71.101	72.801	69.001
LC018134 Cyclovirus risi	59.801	58.101	58.701	60.201	58.401	59.601	60.301	63.101	57.801	62.301	59.601	60.601	58.301	57.301	56.401	56.201	59.701	59.401	61.101	64.801	61.901	68.101	68.001	65.301	67.501	69.901	66.801	67.701	66.401	70.001	66.001	70.001	67.801	68.601	71.601	68.901	69.801	67.201	68.001	69.001	71.401	69.801	68.401	70.101	70.501	69.101	68.401	71.401	71.601
JX185419 Cyclovirus kisikisi	59.201	61.401	58.501	61.801	61.301	62.701	61.301	61.401	56.301	61.001	60.401	60.901	61.301	62.301	57.801	55.801	62.601	58.801	61.401	66.501	67.601	64.301	65.101	67.201	68.401	69.001	69.701	69.201	66.001	67.301	67.001	68.501	66.901	67.901	69.101	68.101	66.101	68.001	69.901	65.401	71.001	72.201	69.301	69.301	72.501	67.901	68.001	70.601	69.401
OM262458 Cyclovirus ystlum	62.501	59.101	58.901	58.601	59.601	61.201	61.901	60.501	57.401	61.501	59.801	59.801	60.701	58.701	56.301	58.401	59.501	58.401	61.501	68.201	65.201	65.601	66.801	68.501	67.301	65.901	68.601	69.701	67.101	68.901	67.101	71.901	69.401	66.901	68.101	69.001	69.201	66.701	69.201	66.901	69.201	67.901	69.201	68.101	66.901	68.801	66.601	70.001	68.501
GQ404844 Cyclovirus insaan	59.301	58.301	58.401	60.901	59.001	60.501	61.201	61.001	57.401	64.001	56.401	62.701	60.101	59.801	56.401	57.201	57.401	58.901	60.301	65.301	64.201	69.101	68.701	66.201	68.001	66.801	68.301	67.301	69.201	70.401	65.701	71.801	68.001	67.701	69.201	68.401	69.401	67.901	70.701	69.501	74.101	72.001	69.701	70.301	69.701	71.001	70.001	71.001	70.101
HQ738636 Cyclovirus bakri	61.601	58.401	56.401	58.901	61.001	59.701	64.001	59.401	58.101	61.901	56.601	60.701	61.501	59.801	60.301	56.901	61.101	60.301	61.601	65.301	65.501	65.001	64.801	64.401	66.201	64.101	67.201	69.801	67.301	69.001	64.701	68.601	67.601	65.901	67.601	67.601	66.601	65.701	69.101	66.501	71.101	69.401	69.401	67.901	68.201	67.401	70.701	69.001	67.101
MZ382572 Cyclovirus newla	60.001	58.601	55.801	58.401	58.301	60.801	60.501	60.201	59.701	62.901	58.101	61.201	59.301	61.101	58.901	57.401	60.201	61.301	59.601	65.501	65.701	65.301	64.701	67.301	68.601	66.501	66.901	69.001	68.101	69.801	65.101	69.301	70.301	68.001	69.201	68.801	69.501	68.101	69.901	68.401	70.501	70.801	69.501	67.501	67.901	68.301	69.601	69.801	68.901
GQ404846 Cyclovirus manukha	61.301	59.301	58.601	60.301	60.301	63.601	62.001	63.401	57.201	64.601	58.901	61.401	61.501	62.701	57.001	57.301	58.201	60.501	62.401	65.701	65.601	66.301	66.201	65.301	67.201	69.001	68.901	71.301	67.301	70.401	67.601	71.301	69.201	69.201	70.701	67.701	69.501	69.401	69.001	67.001	69.801	69.201	68.301	68.401	69.901	68.701	71.001	70.001	69.601
GQ404849 Cyclovirus sokwe	59.601	60.401	60.301	59.901	60.201	62.801	62.401	62.501	59.001	66.201	58.301	64.001	63.101	62.001	59.101	56.701	59.001	59.401	61.601	68.401	67.101	64.801	66.501	67.901	63.901	63.901	67.501	65.501	64.801	65.901	65.301	71.601	69.601	68.601	70.801	67.601	67.501	69.101	69.001	65.601	70.101	67.001	68.401	67.101	66.001	66.401	66.401	69.401	68.301
HQ738643 Cyclovirus adie	62.101	60.601	63.401	61.301	59.201	64.101	60.201	59.501	60.001	64.101	60.401	61.201	63.301	61.801	57.101	58.901	58.401	60.501	61.001	66.001	65.801	63.601	67.801	65.601	69.201	66.001	67.401	66.401	66.501	70.701	64.601	68.801	68.701	67.201	69.101	67.401	68.601	67.801	66.701	67.501	69.101	66.801	67.501	68.001	68.201	68.901	68.201	69.401	70.201
KC512919 Cyclovirus namu	62.501	61.701	59.601	60.901	61.001	60.101	60.701	58.701	58.401	63.601	61.401	60.601	59.301	61.201	58.601	57.001	60.401	61.001	60.101	68.001	64.201	65.001	65.701	63.701	67.701	66.701	66.301	65.301	69.401	68.901	67.201	68.801	70.301	69.101	70.201	68.201	67.601	69.301	68.301	68.401	71.401	70.301	68.901	67.701	69.101	69.701	66.901	71.801	69.901
KJ831064 Cyclovirus manitan	64.801	63.301	62.801	62.401	61.501	60.901	62.701	62.301	57.001	62.401	58.001	61.301	61.201	61.001	57.801	58.101	61.901	61.501	60.601	65.101	63.601	70.501	71.301	67.601	70.601	68.201	67.601	70.801	70.401	69.101	69.101	71.301	72.901	68.601	72.101	67.401	72.001	69.901	70.901	67.101	71.701	71.001	69.601	70.001	69.201	68.701	69.601	70.101	69.301
KY370026 Cyclovirus podgana	60.501	59.701	58.901	60.001	58.501	58.401	62.601	59.801	57.501	60.801	58.301	62.201	60.701	59.801	61.401	59.501	59.501	61.901	62.401	64.101	63.701	66.901	66.801	65.101	68.001	65.401	65.001	66.701	68.301	68.601	68.001	72.001	70.501	67.501	67.601	64.601	66.401	67.501	68.401	65.501	70.501	67.201	64.601	67.701	66.001	65.601	67.101	69.401	69.801
GQ404855 Cyclovirus mutum	61.301	61.001	60.201	61.901	60.401	61.301	63.701	58.801	55.401	60.101	57.801	59.501	59.501	58.501	58.501	57.301	62.601	60.101	59.701	64.901	66.701	65.401	66.201	68.601	68.701	68.501	66.901	67.401	66.901	68.301	63.001	67.501	65.501	65.901	67.901	68.001	69.801	67.701	67.601	68.101	69.501	69.101	68.001	68.901	68.201	67.401	71.201	73.501	69.001
KJ641728 Cyclovirus nietoperz	60.401	59.101	60.001	63.701	61.901	62.801	61.101	60.001	58.501	61.401	58.901	59.001	57.301	59.601	58.001	58.201	62.101	62.001	61.801	62.701	66.501	64.501	64.901	64.701	68.501	67.201	68.901	67.201	66.301	67.601	63.501	67.601	67.201	67.101	67.101	68.201	64.901	66.001	65.901	67.501	67.901	65.901	67.301	66.401	69.001	67.001	66.801	71.601	67.301
JF938082 Cyclovirus sismis	62.101	63.701	61.201	62.801	61.601	63.901	60.601	62.501	60.601	62.601	62.001	60.201	65.101	57.701	55.601	59.001	63.201	59.501	62.301	65.901	64.901	68.101	66.501	67.401	69.601	69.001	70.701	70.301	70.001	69.901	63.701	70.101	70.301	67.501	68.201	68.501	66.501	67.301	67.901	67.201	70.401	70.501	67.901	71.501	69.801	67.201	71.301	69.701	68.901
KC512920 Cyclovirus tarako	62.001	61.601	59.001	59.801	59.801	61.901	60.201	60.301	56.901	62.401	61.101	62.501	59.101	62.801	60.001	57.701	60.601	60.401	61.701	65.101	64.301	65.101	66.701	69.801	68.601	68.101	69.901	71.401	68.401	68.901	65.801	71.101	67.601	69.301	69.801	69.101	68.401	70.801	70.501	70.001	71.301	72.401	70.701	70.101	70.601	70.901	71.801	71.201	71.401
ON324071 Cyclovirus anyidiwo	60.501	60.201	61.701	58.701	60.401	62.401	61.601	59.601	59.401	61.301	59.001	60.501	62.301	58.201	61.001	62.101	58.301	59.001	60.201	64.201	63.101	65.101	64.801	66.101	66.401	65.401	66.101	66.701	67.901	70.201	63.201	67.301	67.801	65.901	65.901	65.501	66.701	67.101	64.601	68.301	69.101	67.601	66.301	67.801	69.401	67.701	68.601	69.601	68.301
MT766309 Cyclovirus vauval	62.801	61.001	59.101	61.001	61.701	66.301	62.301	63.601	58.901	61.501	61.201	62.901	65.001	61.701	59.501	62.401	61.701	57.801	60.501	67.301	64.701	67.001	68.801	68.701	67.301	68.001	68.801	70.101	68.001	71.101	65.601	71.201	69.401	69.001	70.101	68.901	69.201	68.001	70.101	69.201	70.401	70.501	71.601	69.001	70.501	67.101	70.901	71.001	68.801
PV339924 Tenaz cyclovirus	61.401	62.001	60.501	58.901	62.101	62.001	63.601	61.801	63.601	60.301	61.801	60.601	59.701	58.201	60.101	58.801	61.901	59.201	59.601	63.601	58.801	61.201	61.301	63.001	60.301	60.501	62.301	61.101	60.701	61.601	62.901	61.701	61.501	61.001	62.701	58.801	59.601	60.801	60.101	59.801	61.801	60.601	60.701	63.501	60.601	59.301	63.101	61.401	62.701
KM017740 Cyclovirus gato	63.601	62.701	61.301	59.901	59.101	60.901	62.101	61.101	62.501	62.901	58.301	61.401	60.801	59.101	59.401	58.601	60.201	62.501	59.101	61.201	59.401	61.901	63.101	60.801	60.801	62.501	66.901	64.601	61.101	63.201	63.901	63.001	63.701	59.301	64.101	60.001	60.601	61.201	59.201	60.901	59.501	62.501	62.601	66.301	63.101	59.101	64.501	62.201	62.801
OQ198063 unclassified	65.001	64.101	63.301	64.601	67.501	63.701	66.001	63.801	64.401	65.201	60.801	62.101	63.301	60.201	59.401	56.501	59.401	60.401	62.501	61.601	59.801	61.301	61.401	61.601	60.701	62.401	65.201	61.601	60.101	62.501	64.601	61.801	63.301	60.901	60.801	60.501	61.701	64.901	60.001	60.101	59.501	63.601	63.801	62.701	63.501	61.301	60.901	63.501	63.601
KY370028 Cyclovirus rata	61.701	60.801	58.601	61.701	61.801	60.301	61.601	59.901	62.301	60.601	60.201	62.901	61.301	60.401	59.901	57.101	58.601	57.801	59.101	63.701	58.301	58.401	59.301	58.301	64.101	61.401	62.201	60.401	61.501	61.501	61.201	59.001	62.001	55.901	60.601	56.601	58.201	62.101	60.001	58.801	59.001	60.701	62.001	60.101	62.501	59.101	60.401	61.601	61.401
PV339925 Calfel cyclovirus	59.001	61.301	59.301	60.101	59.901	63.001	61.801	60.601	59.301	60.701	57.701	60.601	59.901	56.501	61.301	58.001	58.901	58.801	60.501	61.001	58.601	59.301	59.301	60.001	62.801	61.901	60.701	60.001	60.201	57.501	62.001	62.801	63.401	56.901	58.801	59.101	58.901	63.101	60.401	58.701	62.701	64.301	60.501	61.001	61.301	59.701	60.801	64.201	63.201
ON596195 Cyclovirus misi	59.501	61.101	58.801	60.001	59.601	62.701	62.701	60.401	59.401	60.601	57.501	60.901	60.401	56.701	61.601	58.301	58.401	57.501	59.501	60.901	58.801	59.401	59.701	60.401	63.101	61.801	60.501	60.001	61.501	57.601	62.401	63.101	63.401	57.301	57.601	59.501	59.101	63.501	60.301	58.701	63.001	61.701	60.701	61.201	61.701	59.801	61.101	64.501	63.401
MG846358 Cyclovirus naahoohai	60.701	63.401	61.401	61.301	61.101	62.401	65.301	60.901	57.901	60.201	60.501	59.001	59.101	59.101	56.101	56.501	59.501	59.301	58.101	61.001	60.801	61.301	61.001	57.401	60.201	62.001	62.101	60.501	60.601	60.201	58.901	61.401	61.001	56.401	60.801	60.401	59.101	59.901	60.501	56.101	62.701	62.001	60.901	61.601	60.801	61.701	61.201	62.501	60.301
ON596192 Cyclovirus popoki	62.401	62.201	60.001	62.501	62.301	64.701	65.401	60.801	58.601	61.101	60.201	62.301	59.501	59.801	57.501	55.601	60.301	59.201	60.301	62.501	58.201	59.901	61.201	60.701	60.101	59.001	62.101	59.901	60.701	61.201	59.901	61.901	61.801	59.401	57.301	58.701	59.201	58.401	60.101	60.001	61.201	60.501	64.101	59.701	61.801	60.701	61.501	61.801	59.201
KR902499 Cyclovirus caballo	61.701	62.301	64.001	61.401	60.401	59.901	63.801	62.301	57.101	61.501	58.801	61.601	61.201	59.601	57.901	57.001	59.501	62.601	61.801	60.801	61.601	58.801	60.501	61.001	60.801	59.801	58.901	57.401	60.001	60.001	59.701	59.101	60.801	59.901	59.401	58.201	55.401	60.201	59.201	57.601	59.301	58.601	59.301	59.901	58.501	59.501	61.001	59.201	59.401
MH545516 Cyclovirus aasiak	62.901	61.601	63.301	64.501	64.701	60.801	62.001	61.301	57.501	59.701	60.201	57.101	63.401	59.501	57.701	59.301	61.601	60.901	62.001	63.001	58.301	59.801	60.901	60.901	59.301	59.901	62.901	60.601	58.301	63.601	62.401	60.201	59.801	60.501	59.701	60.501	59.301	59.301	60.501	57.801	58.601	59.901	59.501	58.301	59.201	59.801	59.301	62.701	63.001
KU053483 Cyclovirus manusyan	62.901	61.601	59.101	60.501	63.501	63.301	61.801	61.001	62.801	60.201	60.301	60.401	59.901	59.901	59.801	58.501	59.601	60.701	60.301	62.801	57.801	59.701	62.101	59.001	62.401	63.201	62.101	60.701	62.501	60.101	59.201	63.501	60.801	60.601	61.301	59.801	60.201	60.201	62.701	59.801	60.301	61.001	64.401	60.901	61.301	61.001	63.401	61.401	61.101
JX185424 Cyclovirus tonbo	60.201	58.901	59.101	61.301	61.401	60.301	59.801	58.301	60.701	60.801	58.901	59.501	59.401	60.601	58.701	57.401	60.501	60.301	62.401	56.501	59.601	62.101	65.001	59.601	60.801	61.801	61.401	59.901	60.901	60.501	58.401	59.201	60.101	58.801	60.001	59.701	59.401	59.801	61.201	59.101	60.801	61.501	60.701	56.801	57.801	60.601	57.101	61.601	58.401
MZ350964 Cyclovirus totoi	60.801	62.201	59.101	60.501	60.401	61.801	64.901	58.201	58.001	61.901	56.601	59.501	61.001	59.301	59.501	56.701	59.001	61.201	58.601	59.801	59.101	62.201	63.201	60.801	56.701	59.601	60.101	62.801	61.401	61.101	62.301	61.501	60.401	60.001	62.601	59.701	60.401	58.101	61.001	60.201	61.001	62.501	59.301	61.201	59.801	60.401	58.901	58.801	58.601
MK947371 Cyclovirus roedor	60.101	60.501	59.701	59.801	61.001	61.301	60.701	59.801	59.301	63.101	60.101	60.901	61.601	57.901	58.101	56.401	59.401	55.401	57.401	60.701	61.401	62.401	60.401	60.701	59.901	61.001	62.101	61.301	60.301	61.801	58.301	59.701	60.601	57.501	59.301	57.201	59.901	59.901	59.301	58.001	59.101	58.401	61.101	61.201	60.801	62.301	58.901	62.201	57.901
OL704826 Cyclovirus murcielago	60.601	61.201	61.701	60.901	63.701	61.001	61.601	60.801	62.501	59.701	60.401	60.101	59.201	59.001	58.201	56.101	58.501	60.501	60.601	59.301	63.001	61.701	63.801	59.601	61.101	60.201	61.001	60.701	62.001	61.301	61.201	60.301	57.401	59.901	60.801	56.901	59.901	59.701	59.501	60.801	61.501	62.501	56.701	61.201	61.601	59.101	59.001	61.901	64.101
KY851116 Cyclovirus kacsa	59.401	63.501	61.101	59.201	62.501	60.501	59.501	58.801	57.901	58.801	60.301	59.101	61.901	59.201	58.801	53.701	60.801	59.301	59.301	61.501	59.801	57.701	60.801	57.301	59.201	58.301	59.001	61.101	59.201	59.601	58.601	57.501	58.401	56.501	58.601	57.301	56.801	56.601	58.701	56.901	57.701	59.801	59.501	61.501	58.901	57.901	56.901	58.901	60.001
MZ350967 Cyclovirus rudzik	59.301	60.801	58.601	60.001	61.401	59.801	61.601	60.701	54.701	60.901	56.701	60.201	57.101	58.201	58.201	57.401	58.501	58.701	59.201	57.701	62.701	60.401	56.301	60.601	60.501	58.701	58.801	59.201	58.501	59.901	57.901	58.901	60.201	61.201	60.701	58.601	62.201	58.601	59.501	56.301	60.701	55.801	59.301	59.001	58.501	59.001	60.201	60.301	60.701
OM262453 Cyclovirus prilep	61.001	62.201	59.701	59.801	58.801	63.801	58.901	61.501	60.301	58.601	57.701	57.601	58.101	61.901	59.201	57.901	60.701	58.701	63.401	59.001	58.501	60.201	60.301	59.601	59.901	56.101	57.801	57.901	59.501	56.501	60.601	55.701	57.501	57.701	58.501	57.701	59.501	59.201	59.101	55.501	58.101	58.601	58.001	62.501	61.101	59.601	58.701	62.601	57.801
OM869613 Cyclovirus kemirgen	63.401	59.101	59.101	61.201	62.301	59.101	65.401	58.901	55.301	61.301	60.301	60.301	62.301	61.101	58.101	58.301	61.401	60.901	60.901	60.001	59.901	61.401	60.701	60.401	60.701	60.901	59.901	61.801	60.601	58.601	60.201	60.501	60.201	57.001	61.401	57.701	58.501	62.701	62.301	57.101	60.301	59.701	60.801	58.501	58.801	61.301	59.501	61.501	60.401
MZ350965 Cyclovirus pettirosso	58.601	57.301	56.701	58.101	57.801	56.901	57.601	55.701	57.601	56.201	57.201	57.001	59.101	52.901	54.401	54.101	59.101	60.001	57.801	59.701	56.701	53.501	60.501	56.401	56.501	55.701	57.701	58.001	55.001	56.401	58.101	56.301	57.001	57.301	59.801	56.801	56.201	57.701	57.201	56.701	54.401	55.801	57.501	58.201	55.201	55.301	57.301	55.801	57.501
MZ350966 Cyclovirus punarinta	62.501	63.901	61.401	64.601	62.601	60.301	62.401	61.501	58.901	59.101	58.201	59.101	58.201	60.801	56.801	58.601	59.801	56.701	58.101	63.501	60.201	60.501	61.401	60.201	60.101	61.501	62.301	58.501	62.801	61.101	56.501	59.301	61.801	57.101	61.201	59.801	62.001	60.201	61.801	57.901	61.401	61.501	61.401	61.301	59.101	60.501	56.801	61.401	60.201
MZ350969 Cyclovirus cervienka	61.301	65.201	63.501	63.601	62.501	59.801	60.901	62.601	57.701	61.001	58.901	58.801	59.901	61.501	57.301	55.301	57.301	58.501	60.101	65.101	62.001	61.601	63.201	62.501	59.801	61.701	64.901	60.101	63.401	61.801	62.601	62.201	61.801	60.001	61.701	61.001	60.401	61.401	60.101	60.501	60.401	61.301	62.701	60.901	60.201	61.501	59.901	63.201	62.601
MZ350973 Cyclovirus liepsnele	61.001	61.401	62.101	62.701	63.101	58.401	61.401	61.601	59.301	63.501	62.001	60.101	61.301	61.801	54.601	55.401	60.101	59.901	58.401	60.901	62.801	61.301	61.701	62.101	59.001	59.301	61.201	58.401	59.701	59.101	60.901	59.801	59.001	59.601	59.901	58.401	59.501	58.901	59.501	58.601	60.601	61.401	58.401	61.001	57.901	59.801	58.501	59.601	58.901
MZ350968 Cyclovirus prihor	59.601	61.601	59.601	60.601	60.201	59.101	62.501	61.001	57.201	60.601	59.201	61.101	60.201	58.301	60.501	56.301	57.701	60.001	56.801	63.601	60.501	60.001	60.601	61.001	58.801	59.501	58.901	62.401	59.001	60.801	62.401	60.401	61.401	59.501	61.401	58.501	60.301	58.501	59.601	57.401	59.101	58.101	61.401	61.201	60.801	60.201	61.301	61.701	59.801
[truncated: 45 more columns]

## Sheet: Cyclo_rep_aa
	KJ641740 Cyclovirus liliac	KT878836 Cyclovirus naastsosi	OL704828 Cyclovirus muricec	MT707947 Cyclovirus pauferro	OM262459 Cyclovirus liljak	KU053483 Cyclovirus manusyan	PV339925 Calfel cyclovirus	ON596195 Cyclovirus misi	OM869670 unclassified	KT732785 Cyclovirus peka	KT732786 Cyclovirus pea	MH545516 Cyclovirus aasiak	ON324100 Cyclovirus kokoro	ON596192 Cyclovirus popoki	GQ404857 Cyclovirus bashri	HQ738634 Cyclovirus gaaye	KC771281 Cyclovirus munthu	KT732787 Cyclovirus pekapeka	KF031466 Cyclovirus nhanloai	OP934204 Cyclovirus ezzike	OL704827 Cyclovirus vespertilio	OM262457 Cyclovirus vleermuis	ON324108 Cyclovirus ndanda	JX185422 Cyclovirus taniilai	KF726984 Cyclovirus humana	GQ404855 Cyclovirus mutum	KJ641728 Cyclovirus nietoperz	JF938082 Cyclovirus sismis	MT766309 Cyclovirus vauval	GQ404844 Cyclovirus insaan	HQ738636 Cyclovirus bakri	MZ382572 Cyclovirus newla	GQ404846 Cyclovirus manukha	GQ404849 Cyclovirus sokwe	HQ738643 Cyclovirus adie	KC512919 Cyclovirus namu	KJ831064 Cyclovirus manitan	KY370026 Cyclovirus podgana	GQ404847 Cyclovirus maanav	KC512916 Cyclovirus vazka	KC512918 Cyclovirus babka	LC018134 Cyclovirus risi	GQ404845 Cyclovirus homa	KM382270 Cyclovirus bastao	MZ382573 Cyclovirus mweyba	ON324106 Cyclovirus svosve	KJ641712 Cyclovirus popo	JX185419 Cyclovirus kisikisi	OM262458 Cyclovirus ystlum
KJ641740 Cyclovirus liliac	100.001
KT878836 Cyclovirus naastsosi	67.001	100.001
OL704828 Cyclovirus muricec	64.101	70.401	100.001
MT707947 Cyclovirus pauferro	54.001	56.901	55.201	100.001
OM262459 Cyclovirus liljak	49.001	52.601	52.801	72.501	100.001
KU053483 Cyclovirus manusyan	44.901	45.601	46.001	44.101	44.501	100.001
PV339925 Calfel cyclovirus	40.601	41.901	39.201	39.401	37.001	43.101	100.001
ON596195 Cyclovirus misi	40.601	42.201	39.201	39.401	36.601	43.401	99.301	100.001
OM869670 unclassified	37.301	37.701	39.601	38.001	33.901	43.801	49.301	48.901	100.001
KT732785 Cyclovirus peka	36.401	36.301	35.401	38.301	38.001	43.201	41.901	43.801	42.001	100.001
KT732786 Cyclovirus pea	37.001	37.401	37.701	37.701	37.301	44.001	43.101	43.401	42.101	75.201	100.001
MH545516 Cyclovirus aasiak	41.201	45.401	42.301	44.101	43.801	47.001	43.001	43.001	44.401	49.001	50.001	100.001
ON324100 Cyclovirus kokoro	40.401	40.901	36.801	39.401	39.501	43.601	40.701	41.501	44.401	49.001	48.801	53.201	100.001
ON596192 Cyclovirus popoki	45.001	43.101	43.901	41.801	41.801	47.601	46.801	47.201	47.801	47.201	47.001	50.801	49.801	100.001
GQ404857 Cyclovirus bashri	42.301	39.601	42.601	40.701	39.601	51.301	44.001	44.001	48.901	46.701	43.501	50.201	45.401	52.201	100.001
HQ738634 Cyclovirus gaaye	43.201	40.601	43.001	38.201	38.901	50.201	45.001	45.001	46.801	44.901	46.001	50.601	47.001	54.101	74.601	100.001
KC771281 Cyclovirus munthu	42.201	41.201	41.601	42.101	40.301	52.001	44.001	44.001	48.601	49.601	47.001	50.601	47.501	52.601	75.101	70.801	100.001
KT732787 Cyclovirus pekapeka	40.701	40.101	40.001	40.301	37.701	50.201	42.501	42.501	47.801	47.401	45.401	50.201	44.901	50.401	73.601	68.601	89.501	100.001
KF031466 Cyclovirus nhanloai	41.901	39.901	40.301	42.401	40.301	48.501	44.501	44.501	51.601	44.301	44.601	49.601	44.801	54.101	73.801	71.101	76.401	74.301	100.001
OP934204 Cyclovirus ezzike	40.901	42.301	39.601	42.101	41.001	52.401	45.101	45.101	52.701	47.401	45.401	50.601	45.901	53.701	73.601	71.501	78.301	73.901	89.501	100.001
OL704827 Cyclovirus vespertilio	42.101	44.001	39.401	44.301	41.401	51.001	48.601	48.601	50.801	48.201	48.201	52.401	54.601	52.401	65.901	64.801	66.301	62.801	63.101	62.701	100.001
OM262457 Cyclovirus vleermuis	41.201	41.201	41.201	40.801	37.001	47.801	44.701	44.701	48.601	44.101	46.801	47.901	48.301	51.901	55.801	55.101	55.401	53.601	53.801	54.501	60.801	100.001
ON324108 Cyclovirus ndanda	40.801	41.801	39.501	39.501	37.601	47.601	46.401	46.401	48.201	46.201	44.301	49.301	47.101	51.901	61.101	60.001	57.001	56.301	58.001	58.501	60.901	62.001	100.001
JX185422 Cyclovirus taniilai	45.101	40.901	46.201	41.801	39.901	48.401	45.501	45.801	51.101	44.701	45.801	52.201	51.701	52.601	53.501	52.901	52.701	50.901	51.601	52.001	55.901	53.601	56.801	100.001
KF726984 Cyclovirus humana	44.201	42.301	44.201	42.301	40.401	47.801	47.101	47.401	51.401	44.301	44.701	46.601	47.001	54.901	50.401	50.001	50.401	48.201	52.401	50.901	52.301	52.901	51.101	65.301	100.001
GQ404855 Cyclovirus mutum	47.201	44.101	44.501	45.901	41.401	50.201	44.801	45.201	47.501	47.801	45.501	48.101	49.401	50.901	52.101	49.601	50.901	48.701	50.501	50.501	53.601	54.001	55.401	60.701	63.401	100.001
KJ641728 Cyclovirus nietoperz	43.801	43.301	42.001	43.401	41.601	48.701	44.601	44.601	47.701	47.301	44.501	50.601	49.201	53.201	54.701	52.201	51.601	49.101	51.601	51.101	53.601	51.101	51.801	59.601	63.401	76.301	100.001
JF938082 Cyclovirus sismis	44.401	43.101	42.201	42.501	42.501	49.801	45.301	45.601	50.701	43.601	44.001	52.401	49.101	52.601	51.301	52.301	52.701	51.301	52.501	51.801	53.601	55.501	54.901	60.001	58.801	70.501	65.101	100.001
MT766309 Cyclovirus vauval	42.001	43.201	46.401	39.301	40.101	49.301	48.401	48.701	49.101	42.501	41.601	47.601	46.201	53.201	54.701	55.201	53.301	51.101	56.501	54.001	54.201	52.401	56.001	63.101	62.301	66.501	62.801	63.201	100.001
GQ404844 Cyclovirus insaan	45.101	43.101	47.601	41.001	41.001	51.301	46.901	46.901	47.501	43.201	44.701	50.401	47.501	51.901	50.201	48.701	49.501	48.001	48.201	48.201	51.301	52.201	52.701	61.901	63.501	66.801	66.401	64.701	66.101	100.001
HQ738636 Cyclovirus bakri	45.301	44.201	44.401	43.201	41.801	52.401	49.101	49.101	47.101	46.501	45.901	50.701	46.801	50.901	49.501	48.401	49.801	48.401	49.601	49.601	51.701	51.801	52.701	61.201	63.501	69.001	67.901	67.601	65.001	82.701	100.001
MZ382572 Cyclovirus newla	44.401	42.201	45.501	44.601	41.501	50.201	46.201	46.201	48.201	45.401	45.901	50.001	47.901	48.901	50.901	49.801	50.901	50.901	49.601	49.601	50.201	52.201	54.501	64.701	63.501	69.301	67.101	67.301	67.901	82.001	87.101	100.001
GQ404846 Cyclovirus manukha	44.701	45.101	47.301	42.101	40.701	52.601	48.701	48.701	50.001	46.501	48.501	49.601	49.101	52.001	52.301	50.901	50.901	49.101	50.401	50.401	53.601	56.701	56.701	63.201	62.501	66.901	66.901	64.501	65.001	79.101	75.201	78.101	100.001
GQ404849 Cyclovirus sokwe	47.701	45.801	44.401	42.501	39.601	47.601	47.501	47.501	46.801	43.601	45.701	47.001	45.301	50.401	47.301	48.001	50.201	46.901	47.801	48.201	52.501	52.901	53.401	61.501	61.001	63.201	59.001	58.601	62.801	68.701	68.001	70.101	71.901	100.001
HQ738643 Cyclovirus adie	48.001	44.701	45.501	43.601	40.301	50.901	50.901	50.901	50.001	46.201	45.401	47.901	49.401	51.501	52.001	50.501	50.501	49.801	51.101	50.401	52.901	52.901	52.001	64.701	60.301	64.301	61.001	62.601	62.501	74.501	71.901	74.101	71.601	70.901	100.001
KC512919 Cyclovirus namu	44.201	43.201	45.301	42.001	40.901	48.001	50.701	50.701	48.601	45.301	45.701	47.801	46.301	53.301	50.901	51.601	54.901	52.701	50.201	52.901	51.501	52.501	54.301	62.601	59.901	64.001	62.401	60.601	64.301	71.201	70.101	72.701	68.801	68.901	73.701	100.001
KJ831064 Cyclovirus manitan	44.201	43.801	43.801	41.301	41.001	48.201	48.901	48.901	48.201	45.201	46.801	50.401	49.201	50.001	54.001	52.501	52.901	50.701	52.401	50.201	54.201	54.701	55.801	63.001	61.201	62.701	61.201	62.001	68.701	71.001	70.701	71.701	68.501	67.401	69.201	73.601	100.001
KY370026 Cyclovirus podgana	41.101	41.201	41.501	39.901	38.101	48.701	49.101	49.101	48.601	44.601	44.401	50.201	46.801	50.001	51.301	49.501	51.301	49.101	50.001	49.601	55.201	52.901	53.401	60.301	63.401	63.201	61.001	62.701	66.701	68.601	69.301	70.401	68.601	69.001	70.401	70.801	78.301	100.001
GQ404847 Cyclovirus maanav	47.401	43.101	45.801	43.201	42.101	51.101	46.701	46.701	50.401	46.501	44.001	48.701	48.301	51.501	52.701	53.101	52.701	50.201	52.901	51.101	55.201	52.901	55.601	65.501	63.501	69.301	65.301	64.601	66.401	66.901	68.301	69.101	67.501	69.401	65.801	65.801	68.101	69.701	100.001
KC512916 Cyclovirus vazka	45.101	43.501	44.401	42.501	41.801	49.501	49.101	49.101	51.101	47.401	47.201	46.601	48.001	51.501	52.501	52.901	52.301	53.101	51.301	50.201	54.001	53.601	55.401	61.301	59.901	60.701	61.701	62.901	64.501	67.601	65.501	66.501	67.601	64.401	68.701	64.001	68.501	66.101	70.101	100.001
KC512918 Cyclovirus babka	45.701	44.001	45.101	42.601	38.601	51.101	49.301	49.601	50.201	48.701	47.201	49.401	49.001	51.901	53.101	53.801	53.501	51.601	54.001	54.401	55.601	53.801	56.401	62.301	59.801	66.901	62.501	62.701	65.101	62.701	64.501	65.601	65.201	62.301	65.601	65.201	67.601	68.401	69.601	71.701	100.001
LC018134 Cyclovirus risi	43.601	41.801	43.601	39.701	39.301	48.501	48.201	47.801	50.501	47.601	43.201	48.701	48.301	51.901	51.601	51.601	50.501	49.501	50.401	51.501	55.601	54.201	56.401	65.601	61.701	67.301	66.201	64.901	65.101	68.501	68.101	68.801	69.201	62.001	69.201	66.301	65.801	67.301	72.801	73.201	81.201	100.001
GQ404845 Cyclovirus homa	42.301	45.401	43.601	40.301	38.801	48.501	46.701	47.101	47.801	46.001	45.201	49.601	50.001	52.601	52.901	50.701	50.701	48.601	52.001	51.301	56.501	55.101	56.501	63.501	60.601	62.701	62.301	62.101	65.901	65.701	65.301	65.701	66.101	63.901	66.401	63.901	68.101	66.301	64.301	66.401	65.201	65.201	100.001
KM382270 Cyclovirus bastao	43.501	43.701	45.701	41.401	41.001	51.001	47.501	47.501	47.401	42.901	42.101	48.301	48.801	50.601	53.201	53.501	50.901	49.101	52.401	51.301	57.301	57.201	57.601	63.201	59.301	65.101	62.501	63.201	68.701	65.101	64.701	65.801	66.901	66.201	66.501	62.801	68.701	67.301	68.001	68.001	65.201	66.301	77.201	100.001
MZ382573 Cyclovirus mweyba	42.701	45.401	44.901	40.701	39.201	52.801	47.301	47.601	44.901	45.201	44.501	47.801	53.401	50.201	50.001	50.001	48.601	47.101	50.901	48.401	55.801	54.301	55.401	61.401	58.501	65.201	62.701	61.701	63.001	65.001	64.601	62.801	66.401	62.801	63.201	61.001	63.001	60.501	62.101	66.401	63.001	60.501	72.601	74.601	100.001
ON324106 Cyclovirus svosve	44.901	44.401	45.801	40.101	37.601	48.201	47.301	47.301	46.901	42.301	43.801	51.301	49.601	49.801	50.701	50.401	49.501	46.901	51.301	50.401	52.901	52.501	53.201	62.901	58.101	65.001	61.901	62.601	64.601	66.901	65.501	66.501	66.201	66.301	66.501	62.701	65.901	65.001	66.201	69.401	65.901	64.501	72.601	75.101	77.601	100.001
KJ641712 Cyclovirus popo	43.401	42.601	43.101	41.501	38.601	48.301	46.501	46.501	45.501	41.901	42.301	48.301	45.501	48.101	50.401	50.401	48.201	47.501	49.501	47.301	54.101	48.401	50.401	60.101	58.901	61.601	60.101	58.001	64.001	64.901	63.801	64.101	63.401	65.201	64.501	61.601	65.101	62.701	66.301	63.801	60.001	60.001	67.301	72.801	68.401	66.301	100.001
JX185419 Cyclovirus kisikisi	44.801	41.901	44.001	42.001	38.401	48.901	48.201	48.201	48.201	45.301	44.401	49.801	50.601	53.001	50.401	52.001	51.401	48.601	50.701	50.901	54.201	55.401	53.401	64.301	61.701	63.801	62.101	60.601	64.501	65.701	65.701	65.701	66.401	63.401	64.301	63.601	65.901	63.801	67.101	69.301	66.301	69.901	65.301	68.701	63.901	62.901	64.001	100.001
OM262458 Cyclovirus ystlum	42.701	41.701	43.501	41.001	40.301	50.201	45.401	45.401	50.401	41.601	42.001	47.001	46.001	50.401	51.601	49.801	48.701	47.301	46.401	49.601	53.601	54.701	53.701	64.001	61.401	63.201	60.401	58.601	62.801	65.501	64.701	64.401	64.401	63.601	66.201	63.001	63.801	62.801	63.301	64.001	66.301	64.101	63.201	68.001	65.701	64.201	62.701	69.601	100.001
JX185426 Cyclovirus libelula	44.301	41.801	45.501	41.801	41.001	48.401	48.201	48.201	46.701	44.601	45.101	51.501	50.001	50.701	49.501	48.701	49.801	49.101	50.001	48.601	54.401	56.201	53.801	58.101	60.501	62.101	59.201	63.501	61.201	66.801	66.101	66.101	64.601	62.101	60.601	63.201	69.601	67.901	63.501	64.301	62.901	62.801	64.501	66.501	63.801	66.401	64.501	62.301	62.501
JX569794 Cyclovirus roach	43.701	43.301	43.301	42.101	39.801	49.601	47.301	47.801	51.201	50.201	47.501	48.801	55.501	53.501	51.001	47.801	51.001	49.001	50.801	50.001	50.601	57.101	55.501	61.501	59.501	59.901	58.301	58.701	61.901	62.801	58.701	60.301	63.801	60.301	63.201	59.501	64.801	60.701	62.801	61.901	62.601	65.701	61.901	63.601	61.501	61.501	59.801	61.901	59.101
MT766312 Cyclovirus netopyr	42.401	44.001	45.601	44.101	43.801	48.201	45.701	45.701	50.201	46.001	42.801	47.901	48.501	53.201	52.301	53.801	52.501	51.101	52.501	50.401	53.801	57.801	55.601	61.401	63.801	64.801	63.801	62.901	67.001	66.401	65.701	66.401	64.301	64.601	64.601	63.901	66.901	63.801	65.601	65.301	63.501	62.901	62.701	64.201	63.401	64.601	64.701	63.801	63.901
OM262456 Cyclovirus fledermoyz	46.201	44.901	46.901	41.801	39.201	51.601	49.301	49.601	49.301	47.301	46.501	51.101	51.701	52.201	56.701	53.401	53.401	52.301	54.001	53.301	59.001	55.401	58.501	63.701	59.601	67.101	62.801	64.001	65.701	65.501	64.401	65.101	67.501	66.501	67.301	63.701	65.901	67.101	66.501	68.701	67.401	65.201	70.401	71.401	69.301	69.801	66.701	67.101	68.001
ON324107 Cyclovirus enseenene	43.801	42.301	45.501	43.601	40.301	49.101	48.001	48.401	48.601	44.301	43.201	48.101	47.201	50.001	52.301	49.101	50.201	48.401	51.401	49.301	54.801	52.901	53.401	60.401	61.401	65.301	59.601	57.201	63.201	63.301	64.401	63.301	63.301	63.301	62.901	60.101	64.101	64.301	64.001	62.201	60.501	62.001	63.901	64.701	60.601	64.401	60.101	62.101	64.401
KC512920 Cyclovirus tarako	46.901	43.101	47.301	46.901	42.901	51.901	49.801	49.801	52.501	41.801	42.901	47.801	47.901	50.701	54.501	49.801	51.301	49.101	50.001	49.301	52.901	53.301	54.501	64.001	65.001	65.701	64.301	63.401	67.501	69.801	67.301	68.001	70.801	66.201	65.501	61.201	68.101	63.901	68.301	70.101	62.001	64.501	66.801	69.101	66.801	68.701	65.201	67.901	64.401
KJ641717 Cyclovirus yarasa	44.301	45.101	43.201	40.601	40.901	47.301	45.601	45.601	52.501	45.801	43.801	48.701	45.801	52.601	54.401	52.901	50.501	51.601	50.901	52.701	51.001	53.301	56.701	63.601	61.701	62.401	60.101	60.101	65.201	63.301	62.601	66.201	64.001	60.701	64.701	62.601	63.401	62.101	65.801	65.401	63.801	67.401	64.601	63.601	61.401	64.201	63.001	61.501	61.501
ON324071 Cyclovirus anyidiwo	44.701	46.501	43.301	42.501	42.101	51.301	52.001	52.401	52.201	43.701	42.101	47.801	46.801	55.201	50.901	50.901	51.601	50.501	53.301	53.601	51.001	51.801	54.901	58.301	57.801	62.801	61.201	61.201	61.701	60.801	60.801	62.901	62.601	58.601	63.701	60.401	58.701	58.801	62.801	65.101	63.401	63.001	61.401	62.101	59.201	62.501	57.201	61.001	60.101
KM382269 Cyclovirus doi	44.201	44.301	45.601	41.201	40.101	49.301	51.801	52.201	51.301	46.901	46.101	47.901	49.201	53.001	53.301	52.201	51.401	50.401	51.301	50.201	55.401	57.101	58.301	62.701	63.601	69.201	65.901	67.001	65.501	72.101	71.401	71.001	71.401	65.601	70.701	66.701	71.601	69.601	68.801	71.401	69.501	71.301	66.501	66.801	67.301	67.401	63.801	70.501	67.801
OM262452 Cyclovirus sawya	44.701	46.001	47.601	42.501	39.901	51.101	49.801	49.801	48.901	44.301	42.501	48.101	47.501	51.101	53.101	52.701	50.501	49.501	49.601	48.901	54.401	53.601	56.001	63.301	61.701	63.201	62.101	62.901	66.101	68.301	67.301	68.701	66.501	62.601	65.101	64.001	66.701	63.901	63.301	67.601	64.901	66.701	64.301	65.101	66.401	68.001	64.501	67.501	66.201
MH545511 Cyclovirus mchwa	46.401	46.401	46.701	44.001	41.401	53.101	48.901	49.301	56.901	50.201	48.101	49.301	48.901	56.701	53.601	56.201	53.601	52.901	56.401	54.201	57.301	55.101	55.801	61.401	62.101	63.401	61.601	66.101	65.901	65.701	64.601	63.501	66.101	61.001	66.101	60.301	64.901	63.401	65.301	66.801	64.901	64.501	64.601	65.301	65.701	63.901	63.301	62.101	62.101
ON324066 Cyclovirus ibimonyo	44.401	42.101	42.901	41.001	39.201	54.001	49.601	50.001	54.301	44.601	43.501	49.301	49.601	54.101	53.801	52.301	52.301	50.501	53.001	51.801	55.601	56.901	54.601	63.301	60.301	63.501	63.701	63.701	67.101	65.801	64.701	64.701	67.601	60.401	63.301	61.601	64.101	61.401	64.001	69.101	64.901	65.201	66.101	67.701	68.601	66.301	65.201	65.701	63.601
ON324103 Cyclovirus mier	44.701	46.001	45.501	44.301	41.801	49.601	47.801	48.201	50.701	46.301	44.301	51.101	48.301	52.601	53.101	52.701	52.301	52.001	54.001	51.401	56.701	52.501	54.901	63.301	61.401	66.401	64.301	59.401	64.301	64.001	64.701	65.801	65.001	61.501	65.501	62.601	62.301	61.401	63.201	66.201	64.401	64.701	63.901	64.701	67.901	65.101	64.101	65.001	62.201
ON596196 Cyclovirus moosa	42.901	43.601	46.201	42.501	40.701	52.201	48.001	48.401	51.101	48.101	48.101	48.101	47.501	51.901	54.201	51.601	52.301	50.901	52.901	50.701	52.901	55.801	57.401	63.301	62.501	67.901	62.501	63.701	66.401	66.201	66.901	68.301	66.901	63.301	66.201	61.501	64.501	62.301	65.501	64.701	64.901	63.801	61.001	63.601	65.701	64.001	63.001	62.801	64.401
GQ404854 Cyclovirus mmadu	45.801	42.801	41.501	41.701	40.901	52.701	46.701	46.701	51.301	43.501	42.801	48.301	49.601	53.301	52.701	50.201	51.601	49.501	51.301	50.701	53.601	52.501	51.801	61.501	59.601	66.801	64.401	64.401	65.301	65.801	65.101	64.701	63.701	61.401	66.201	62.601	66.301	67.901	65.801	64.001	64.101	66.301	67.101	68.801	63.201	64.201	63.401	62.901	61.201
KJ641720 Cyclovirus khangkhaw	45.501	42.001	41.201	41.101	39.301	51.301	45.801	45.801	51.801	44.001	42.501	50.401	50.201	53.301	54.101	51.301	51.601	50.201	51.801	51.401	57.001	53.801	55.601	61.201	61.001	63.901	63.701	64.601	65.301	64.401	62.901	63.701	64.401	60.401	62.601	60.701	65.901	65.701	64.001	65.501	65.901	67.801	66.101	70.601	62.501	64.901	64.901	65.801	61.801
KJ641715 Cyclovirus nahkhiir	45.301	44.801	43.301	42.401	41.301	53.101	45.601	45.601	50.201	43.501	43.501	49.401	51.901	55.201	54.101	52.701	53.401	51.301	53.401	53.301	55.201	52.501	53.601	62.601	59.601	67.901	64.401	65.101	67.501	66.901	64.701	65.801	65.101	62.501	64.401	63.201	68.201	65.701	68.301	65.501	64.501	66.701	68.201	71.001	65.001	68.101	67.001	65.401	62.501
OM262451 Cyclovirus saguza	46.601	42.801	44.401	43.701	42.201	52.001	46.201	46.201	53.601	48.101	42.601	51.501	52.401	54.101	58.101	54.501	54.901	53.801	55.401	54.001	57.101	54.001	55.201	63.301	62.501	61.001	61.201	61.501	65.001	64.701	62.901	63.701	65.001	59.601	62.601	60.501	63.001	61.701	64.401	65.501	60.901	62.001	63.901	68.401	62.501	63.101	62.701	62.901	62.801
OM869595 Cyclovirus rotte	46.901	42.801	44.801	43.301	42.901	52.001	44.501	44.501	51.801	45.801	45.101	48.501	51.301	51.301	54.801	53.801	55.201	53.801	54.301	54.001	54.801	50.701	53.001	61.901	59.201	63.901	62.601	60.801	63.901	63.301	63.301	64.401	65.101	59.601	62.601	60.401	63.001	62.001	61.501	64.701	62.701	61.601	65.001	69.901	62.501	63.101	62.301	63.801	62.901
HQ738637 Cyclovirus flagermus	45.801	42.501	44.401	41.401	41.001	52.401	48.401	48.401	49.601	45.401	44.301	49.601	50.601	50.001	50.701	50.901	53.601	50.201	52.201	52.901	55.601	52.901	56.501	60.401	57.401	62.501	59.201	60.801	63.501	64.701	63.701	63.701	64.701	62.901	63.301	62.601	64.501	65.301	64.001	61.501	62.701	62.301	67.901	75.801	65.301	68.701	66.701	64.601	64.701
JF938081 Cyclovirus kiroptero	45.101	42.001	42.901	41.001	39.201	52.401	49.301	49.301	49.601	46.301	45.401	51.701	50.901	51.101	51.301	50.201	52.001	48.701	50.701	50.001	55.601	52.501	56.301	64.701	61.701	65.101	61.901	65.901	66.401	68.001	66.501	68.701	68.501	69.401	68.001	63.401	65.201	69.701	66.901	66.901	62.301	65.901	69.301	71.401	63.201	68.301	67.401	67.901	65.101
HM228874 Cyclovirus jaaabani	45.801	46.701	43.201	41.701	41.701	50.901	49.601	49.601	49.601	46.001	44.901	50.601	51.701	52.201	49.801	49.801	50.901	48.701	51.301	51.101	54.401	56.201	56.801	60.401	58.501	64.301	62.601	64.401	66.101	65.801	65.801	68.001	67.601	61.401	64.701	63.701	65.201	65.701	65.501	65.501	64.901	67.801	65.301	68.401	62.801	64.201	60.501	65.001	62.601
JF938079 Cyclovirus jemage	44.301	41.801	46.001	40.901	38.401	48.401	48.501	48.501	54.401	46.901	45.801	51.101	50.801	53.501	51.601	50.201	50.201	49.501	50.401	49.301	53.701	54.701	55.601	63.001	60.001	63.301	62.901	64.101	65.201	65.901	66.301	68.101	66.301	62.701	67.801	65.601	68.601	67.301	65.201	66.301	63.301	65.501	67.301	66.701	63.601	64.101	63.301	64.001	64.101
ON324069 Cyclovirus fourmi	43.601	43.101	44.501	39.901	39.201	50.901	49.101	49.501	50.401	44.901	46.901	50.001	47.201	52.601	53.101	52.301	52.701	51.601	51.801	51.801	53.301	55.101	55.601	66.201	59.901	66.101	63.501	62.601	65.001	67.301	64.401	64.401	66.501	62.901	68.001	66.501	65.601	64.601	68.001	68.001	64.901	66.301	66.401	65.801	65.301	66.201	66.301	65.701	65.501
ON324104 Cyclovirus bohloa	44.201	41.701	44.501	42.301	41.201	48.701	48.001	48.401	52.501	48.201	47.601	49.301	50.601	53.001	54.201	51.601	53.801	52.301	55.101	52.501	54.001	52.501	57.401	64.001	61.701	70.401	67.801	64.401	68.601	67.301	64.701	66.501	68.701	65.101	64.401	64.001	65.601	66.401	69.101	70.101	66.701	68.501	66.101	70.301	65.001	68.301	64.901	66.401	63.701
PV339924 Tenaz cyclovirus	47.801	43.201	42.901	40.401	42.301	53.601	44.501	44.901	52.001	44.001	46.801	46.101	47.501	50.701	51.301	49.101	51.301	50.901	50.701	50.401	51.401	49.801	53.501	52.001	50.501	52.701	54.201	50.901	52.601	53.501	53.101	51.301	55.301	50.501	52.001	52.401	52.701	51.301	54.501	52.401	51.301	53.501	51.501	53.401	51.501	51.501	48.701	52.701	52.001
KM017740 Cyclovirus gato	45.101	43.601	42.101	40.701	40.101	54.701	44.201	44.501	48.001	44.901	44.101	46.401	45.601	49.601	48.701	47.301	49.801	48.701	46.701	47.801	49.401	46.901	50.201	50.201	48.401	52.001	51.301	49.101	51.101	54.201	53.801	53.101	55.301	52.701	52.401	52.401	53.101	49.801	50.501	51.601	51.301	50.901	52.901	51.101	50.701	50.401	49.301	49.501	50.501
OQ198063 unclassified	44.301	43.201	43.601	41.901	39.701	56.601	44.901	45.301	49.101	43.401	42.601	46.801	45.201	52.101	49.501	48.701	50.201	48.701	47.401	48.901	49.401	46.201	48.701	52.001	50.201	50.501	51.301	49.501	50.701	52.701	52.701	52.701	53.501	51.301	52.401	51.301	50.501	49.101	50.901	51.601	52.001	50.501	52.201	52.701	50.701	50.701	49.101	49.101	51.301
KY370028 Cyclovirus rata	42.301	43.401	41.601	40.301	38.101	50.701	44.301	44.701	46.901	38.101	37.401	42.501	44.101	49.601	47.601	45.501	47.501	45.501	44.901	46.401	46.301	45.501	45.801	50.201	47.801	50.201	48.401	47.301	50.901	48.701	47.601	47.601	48.501	44.901	47.501	49.801	50.501	48.001	49.801	47.601	52.401	50.901	45.801	47.601	46.901	46.201	46.901	47.301	46.201
MN176052 Cyclovirus foca	40.201	40.301	38.601	39.201	38.501	48.501	49.501	49.801	51.601	42.801	42.001	43.701	42.901	49.601	47.001	49.101	48.201	46.001	47.001	48.601	50.801	49.501	52.901	50.501	49.601	51.601	50.201	51.101	51.401	51.401	51.401	51.101	52.501	50.001	50.701	52.001	50.901	49.301	52.201	48.901	50.501	49.101	50.501	51.701	48.701	46.601	50.001	48.401	48.001
JX185424 Cyclovirus tonbo	36.001	38.801	39.901	39.201	41.401	43.101	40.201	40.601	41.101	43.801	46.601	50.001	52.301	47.901	44.001	48.201	44.901	43.601	48.001	48.001	48.301	46.001	47.301	43.601	42.001	46.401	45.301	46.701	44.701	42.201	43.601	44.001	44.401	43.101	46.701	44.901	45.101	44.901	44.401	42.701	47.301	45.501	47.801	45.201	46.901	46.201	43.601	44.601	44.001
MZ350964 Cyclovirus totoi	38.901	38.901	40.301	41.601	38.301	47.601	45.101	45.101	41.401	45.001	46.901	50.201	49.101	50.201	49.801	50.201	48.501	47.801	47.501	51.601	52.301	45.001	46.201	46.501	44.401	44.301	44.701	46.701	46.501	47.201	50.401	48.501	46.301	43.501	48.201	48.001	47.201	47.401	46.301	46.901	48.701	47.201	45.801	47.201	44.601	46.001	47.101	44.901	45.001
MK947371 Cyclovirus roedor	40.101	41.701	41.301	38.801	37.401	44.101	44.801	44.801	41.801	43.801	47.001	46.001	48.901	49.601	43.101	45.401	45.601	43.401	46.301	46.901	46.901	44.601	45.201	49.301	43.201	45.301	44.701	45.201	45.101	47.101	47.401	48.501	46.001	45.301	48.201	50.501	49.801	46.301	49.301	48.201	45.801	45.001	46.901	46.101	45.001	45.401	46.301	44.201	44.201
OL704826 Cyclovirus murcielago	38.001	39.401	41.201	38.901	38.601	45.401	41.301	41.301	43.401	41.901	45.001	46.501	45.801	45.501	46.001	44.201	48.001	46.501	45.701	46.701	47.501	44.401	41.501	45.501	42.201	45.201	43.001	43.901	46.801	44.601	46.101	46.801	45.001	44.001	46.901	47.101	46.301	43.901	45.801	45.201	48.101	46.301	45.201	45.701	45.201	44.101	43.201	44.001	42.601
MZ350968 Cyclovirus prihor	39.401	38.801	38.001	42.101	41.501	45.601	47.301	47.301	41.801	41.301	41.801	49.001	47.001	46.201	42.901	43.501	42.801	41.001	44.901	45.401	47.801	43.701	43.001	47.601	42.401	42.401	43.401	43.501	42.401	46.501	47.201	46.101	43.501	41.401	46.701	44.201	47.401	44.801	44.601	42.401	42.401	41.701	43.201	44.101	44.601	45.201	44.401	41.801	42.101
MZ350966 Cyclovirus punarinta	35.501	38.501	39.301	37.501	36.901	45.101	44.001	44.301	42.701	40.801	42.001	45.901	45.601	46.101	46.001	46.401	47.301	46.201	45.301	47.601	48.201	43.001	44.601	49.601	46.301	48.701	49.301	45.401	45.601	45.801	47.601	45.801	46.201	42.501	44.701	46.701	44.501	42.501	46.901	44.901	49.301	46.701	44.901	43.101	45.201	43.401	44.001	46.501	43.801
MZ350969 Cyclovirus cervienka	34.101	37.001	37.601	36.201	35.801	47.401	44.601	45.001	41.601	39.201	39.501	45.101	46.301	47.201	45.301	46.401	47.301	46.501	45.701	47.601	48.201	43.801	45.701	49.301	43.801	46.501	48.501	45.801	45.801	44.701	47.301	46.501	45.401	41.501	44.701	45.701	43.801	42.101	45.401	46.901	48.201	47.101	46.301	43.401	45.601	43.601	43.601	45.801	43.101
MZ350973 Cyclovirus liepsnele	36.901	39.701	37.901	36.201	36.901	47.901	43.401	43.801	43.301	42.201	41.901	46.501	45.701	45.501	48.901	47.401	50.401	48.901	48.201	49.801	50.801	44.801	44.501	45.501	45.101	48.501	49.101	45.501	45.701	46.601	47.801	46.301	47.001	42.601	44.001	47.201	45.901	45.901	47.401	44.801	46.601	46.601	47.001	45.401	48.501	45.701	44.401	42.401	41.801
MZ350967 Cyclovirus rudzik	36.101	37.201	36.901	38.601	34.501	46.701	44.001	44.701	42.701	37.701	40.301	45.301	43.601	41.801	43.901	44.201	45.801	44.701	40.801	45.301	46.701	43.001	41.801	43.801	40.801	45.701	45.601	47.301	42.701	44.501	46.501	45.401	44.701	41.101	45.401	45.301	40.401	44.001	44.701	44.601	45.601	43.401	43.801	44.201	48.201	44.201	42.901	41.801	40.401
MG846358 Cyclovirus naahoohai	36.801	36.101	37.901	39.901	37.101	45.201	42.401	42.801	40.101	41.701	41.601	43.001	43.301	46.101	44.201	47.801	47.101	44.101	45.501	47.401	45.301	47.101	43.901	48.501	47.001	48.201	46.901	48.901	45.401	46.301	48.201	47.801	47.101	44.501	46.301	46.901	45.201	46.001	48.901	46.301	52.601	49.301	43.801	45.901	47.101	45.801	43.001	46.201	48.601
KR902499 Cyclovirus caballo	41.901	43.901	43.201	43.501	39.801	46.801	44.301	44.301	39.601	43.401	44.501	49.001	47.901	46.801	44.801	47.601	48.501	46.601	46.501	46.301	46.801	46.801	43.301	43.301	41.801	43.201	43.001	43.801	42.901	44.801	44.801	47.701	44.801	42.101	45.501	47.201	45.101	45.101	42.201	42.901	41.801	42.201	43.001	44.401	44.401	42.401	42.301	42.101	41.301
OM262453 Cyclovirus prilep	36.801	36.501	38.201	40.401	39.901	40.201	41.901	41.901	39.601	41.301	41.201	48.501	44.401	43.301	42.101	39.901	41.301	38.701	40.601	41.301	44.301	40.401	42.401	45.401	40.601	42.801	42.301	41.001	40.401	41.901	42.601	43.701	42.801	42.401	40.201	42.601	39.101	39.501	41.701	42.101	41.701	41.101	41.101	40.401	41.001	42.601	38.001	40.501	40.401
OM869613 Cyclovirus kemirgen	36.401	38.301	38.201	38.201	34.701	44.501	45.501	45.501	38.801	43.501	43.201	47.001	41.901	46.001	41.501	43.601	46.001	42.401	43.201	43.301	49.201	42.701	41.901	41.801	41.801	42.601	43.901	45.601	43.701	43.901	45.801	45.801	43.901	43.601	43.101	44.501	43.501	44.301	43.301	44.101	42.601	42.601	45.201	43.901	44.301	42.201	42.001	41.701	41.401
KY851116 Cyclovirus kacsa	41.401	43.801	39.901	42.501	41.801	46.501	40.001	40.001	38.501	41.401	43.201	44.701	41.801	42.701	42.101	43.901	43.101	43.101	42.601	43.501	47.201	40.501	44.201	40.901	40.501	41.501	44.801	43.401	41.001	41.601	42.301	44.201	46.801	40.501	43.501	44.101	43.401	39.801	41.601	43.801	43.501	42.701	44.601	44.401	43.801	42.901	45.301	40.401	41.101
MZ350965 Cyclovirus pettirosso	37.101	41.501	39.301	36.301	34.901	39.901	39.501	39.901	36.801	38.901	37.901	39.901	40.301	38.701	35.501	36.501	37.601	36.501	35.101	37.001	38.201	40.001	38.701	37.601	37.901	37.601	38.701	38.101	38.701	34.701	39.901	38.501	38.401	38.801	40.101	35.401	37.801	36.901	37.801	37.001	38.101	36.701	38.501	37.201	38.101	38.201	37.601	38.401	36.601
[truncated: 45 more columns]

## Sheet: Cyclo_CP_nuc
	JF938081 Cyclovirus kiroptero	KM017740 Cyclovirus gato	OQ198063 unclassified	KY370028 Cyclovirus rata	KC512919 Cyclovirus namu	KJ641740 Cyclovirus liliac	GQ404847 Cyclovirus maanav	JF938082 Cyclovirus sismis	HM228874 Cyclovirus jaaabani	JX185422 Cyclovirus taniilai	KJ641717 Cyclovirus yarasa	GQ404844 Cyclovirus insaan	KY370026 Cyclovirus podgana	MZ382572 Cyclovirus newla	GQ404854 Cyclovirus mmadu	KJ641720 Cyclovirus khangkhaw	KM382270 Cyclovirus bastao	OM262451 Cyclovirus saguza	KJ641715 Cyclovirus nahkhiir	KC512920 Cyclovirus tarako	HQ738636 Cyclovirus bakri	JX185426 Cyclovirus libelula	ON324104 Cyclovirus bohloa	KM382269 Cyclovirus doi	MH545511 Cyclovirus mchwa	ON596196 Cyclovirus moosa	KJ831064 Cyclovirus manitan	ON324103 Cyclovirus mier	OM262452 Cyclovirus sawya	JX569794 Cyclovirus roach	MG846358 Cyclovirus naahoohai	KU053483 Cyclovirus manusyan	GQ404849 Cyclovirus sokwe	HQ738637 Cyclovirus flagermus	OM869595 Cyclovirus rotte	KC512916 Cyclovirus vazka	KC512918 Cyclovirus babka	LC018134 Cyclovirus risi	JX185419 Cyclovirus kisikisi	ON324066 Cyclovirus ibimonyo	ON324071 Cyclovirus anyidiwo	MZ382573 Cyclovirus mweyba	ON324106 Cyclovirus svosve	OM262456 Cyclovirus fledermoyz	GQ404855 Cyclovirus mutum	ON324069 Cyclovirus fourmi	KJ641728 Cyclovirus nietoperz	OL704828 Cyclovirus muricec	ON324100 Cyclovirus kokoro
JF938081 Cyclovirus kiroptero	100.001
KM017740 Cyclovirus gato	62.301	100.001
OQ198063 unclassified	61.901	66.601	100.001
KY370028 Cyclovirus rata	61.301	61.101	61.101	100.001
KC512919 Cyclovirus namu	61.901	60.401	58.301	58.901	100.001
KJ641740 Cyclovirus liliac	63.001	64.301	61.101	63.801	65.001	100.001
GQ404847 Cyclovirus maanav	58.401	60.801	57.101	57.701	58.701	59.201	100.001
JF938082 Cyclovirus sismis	60.101	59.701	59.501	60.301	61.701	61.001	63.501	100.001
HM228874 Cyclovirus jaaabani	61.201	60.701	59.001	59.801	61.101	59.001	63.101	59.301	100.001
JX185422 Cyclovirus taniilai	59.601	56.301	57.601	58.901	61.101	61.101	62.801	61.901	62.401	100.001
KJ641717 Cyclovirus yarasa	59.401	59.901	55.601	57.101	59.101	59.201	56.601	58.101	62.401	62.101	100.001
GQ404844 Cyclovirus insaan	56.901	59.701	59.601	55.501	60.101	61.101	56.101	60.301	62.701	60.001	59.301	100.001
KY370026 Cyclovirus podgana	60.301	57.601	57.701	60.601	59.101	62.001	58.801	58.601	58.201	60.501	61.401	65.201	100.001
MZ382572 Cyclovirus newla	57.901	59.101	59.601	57.201	64.401	63.801	57.801	61.701	58.501	55.201	60.801	63.401	66.601	100.001
GQ404854 Cyclovirus mmadu	60.201	59.901	56.701	56.101	61.001	57.901	57.501	60.101	63.001	56.601	59.601	62.401	60.901	62.301	100.001
KJ641720 Cyclovirus khangkhaw	59.601	58.101	58.001	55.601	62.301	58.501	60.001	64.601	63.201	61.801	61.501	61.001	59.201	61.301	70.201	100.001
KM382270 Cyclovirus bastao	58.301	56.001	59.701	57.901	60.601	60.101	58.101	58.201	59.301	59.201	59.501	61.701	60.301	61.301	69.401	66.101	100.001
OM262451 Cyclovirus saguza	60.801	58.801	55.701	60.201	61.701	62.501	60.801	60.101	60.301	61.001	56.401	62.801	62.201	64.101	66.901	66.401	67.201	100.001
KJ641715 Cyclovirus nahkhiir	60.401	53.601	58.601	59.101	60.901	64.101	57.401	62.201	61.001	57.101	58.701	62.601	61.601	59.701	66.001	62.301	64.401	64.501	100.001
KC512920 Cyclovirus tarako	57.101	57.001	55.701	57.101	60.201	61.301	58.401	59.101	57.801	59.401	59.401	62.901	60.001	63.801	61.001	65.301	62.601	60.601	63.001	100.001
HQ738636 Cyclovirus bakri	60.601	58.501	60.401	58.401	62.001	60.601	60.301	59.001	60.801	58.501	57.201	61.101	60.001	63.201	63.801	57.201	58.901	61.801	57.401	58.301	100.001
JX185426 Cyclovirus libelula	55.001	59.601	57.101	56.301	64.701	59.701	57.401	58.201	58.501	60.401	59.201	59.601	61.101	58.101	57.501	60.501	59.601	61.801	57.601	57.401	65.001	100.001
ON324104 Cyclovirus bohloa	57.201	54.701	54.201	59.101	58.201	60.901	59.601	59.001	59.201	58.701	60.901	60.001	58.801	60.501	59.401	59.101	59.001	58.701	57.201	58.201	61.201	64.301	100.001
KM382269 Cyclovirus doi	60.001	58.201	57.201	58.001	62.201	63.301	58.001	57.701	57.301	57.201	58.501	58.901	59.901	59.201	58.001	60.601	58.801	59.001	58.101	57.001	60.801	60.701	63.101	100.001
MH545511 Cyclovirus mchwa	56.601	57.601	55.901	54.301	61.001	58.001	56.501	57.001	55.901	55.601	57.701	60.801	57.901	57.101	59.201	60.101	58.501	57.501	58.301	55.901	61.901	59.101	61.401	62.701	100.001
ON596196 Cyclovirus moosa	62.601	60.701	58.801	58.201	57.301	62.401	58.101	55.901	58.901	53.601	58.001	57.901	61.701	60.201	59.001	59.301	58.201	59.001	57.501	57.401	63.201	62.101	61.701	64.901	64.201	100.001
KJ831064 Cyclovirus manitan	60.901	57.501	53.901	57.501	61.801	60.101	57.701	60.701	60.101	60.601	59.001	61.301	58.701	60.501	60.401	63.201	60.801	59.801	61.001	62.801	60.901	59.401	62.201	60.701	59.101	58.601	100.001
ON324103 Cyclovirus mier	60.901	55.701	57.501	59.301	61.601	59.601	59.801	58.101	58.301	58.801	55.701	59.001	60.501	59.301	57.101	60.001	59.501	61.101	55.301	60.701	61.501	62.901	58.001	65.301	61.501	61.901	65.801	100.001
OM262452 Cyclovirus sawya	59.301	54.701	59.301	58.901	61.701	63.001	60.401	58.401	61.901	56.901	61.601	61.801	57.201	60.001	56.301	63.101	60.701	58.601	61.801	62.401	61.901	58.701	63.401	61.001	62.701	59.301	61.301	64.301	100.001
JX569794 Cyclovirus roach	62.601	56.901	55.701	56.001	56.801	59.101	62.801	60.401	62.401	59.901	57.601	61.801	59.701	60.301	61.501	59.301	61.501	61.601	60.001	58.801	60.101	60.801	58.601	61.201	59.701	58.501	61.801	61.601	57.701	100.001
MG846358 Cyclovirus naahoohai	59.801	58.601	56.701	59.901	58.301	61.801	56.801	61.701	58.601	58.201	56.901	62.201	59.201	60.301	59.401	59.201	59.201	58.101	58.801	56.901	59.101	56.801	59.601	60.201	59.401	58.801	57.501	58.101	61.601	64.501	100.001
KU053483 Cyclovirus manusyan	58.301	58.801	54.301	58.201	57.301	58.901	55.701	56.001	56.801	54.401	55.501	60.001	59.401	60.501	57.401	54.001	56.001	55.301	57.201	57.401	56.201	58.101	59.601	58.801	57.401	62.101	58.101	60.001	61.001	62.101	57.101	100.001
GQ404849 Cyclovirus sokwe	62.701	62.501	59.601	57.601	59.901	64.401	58.801	59.801	60.301	55.401	58.801	61.201	58.801	58.601	61.401	59.201	59.201	60.001	58.901	58.801	58.601	59.901	59.101	64.201	61.901	61.001	58.201	56.701	57.901	58.101	58.101	57.101	100.001
HQ738637 Cyclovirus flagermus	57.001	58.201	60.901	58.101	58.401	60.601	60.501	56.001	58.901	55.401	53.501	58.001	61.301	57.701	57.201	58.101	57.701	61.201	59.801	56.701	59.701	62.501	60.601	59.201	56.701	59.001	62.501	56.301	62.501	61.801	56.001	58.801	63.201	100.001
OM869595 Cyclovirus rotte	56.501	57.001	57.801	58.501	57.601	62.901	59.501	61.601	57.801	60.801	55.901	57.501	56.601	59.501	58.801	61.301	58.801	60.601	59.201	58.501	60.201	59.601	60.201	61.401	58.001	60.301	59.701	56.801	60.701	61.101	55.401	60.001	62.601	63.701	100.001
KC512916 Cyclovirus vazka	59.501	56.401	57.101	55.001	59.601	61.501	63.701	55.801	56.701	60.801	58.901	60.401	63.801	59.101	58.101	58.501	56.901	59.801	58.501	60.901	60.901	58.901	59.201	60.201	55.601	62.101	60.701	61.101	60.801	62.501	58.501	55.401	61.501	60.701	56.701	100.001
KC512918 Cyclovirus babka	58.801	55.701	57.001	54.801	56.901	60.601	61.001	63.101	58.801	61.001	57.101	61.101	59.401	57.601	59.901	58.501	59.601	60.701	60.101	62.301	56.701	58.401	56.001	60.301	57.201	55.101	58.001	60.801	59.701	60.501	55.901	57.801	59.301	59.301	58.401	65.401	100.001
LC018134 Cyclovirus risi	56.701	57.001	56.301	55.201	54.401	60.501	61.101	56.701	56.901	63.501	56.901	58.401	54.701	60.401	57.501	58.801	61.501	60.601	59.301	58.701	56.701	62.401	57.601	61.401	59.201	55.901	57.001	56.401	57.801	62.401	57.101	58.401	61.001	62.001	59.001	64.801	65.001	100.001
JX185419 Cyclovirus kisikisi	56.901	55.701	61.401	61.001	57.801	61.301	61.701	59.801	58.701	56.701	57.201	62.401	55.301	58.501	58.901	56.701	59.701	56.601	60.901	57.001	61.701	57.901	59.201	57.101	56.301	58.501	60.301	62.201	58.901	58.901	57.901	54.901	60.301	57.901	60.101	59.801	61.001	57.901	100.001
ON324066 Cyclovirus ibimonyo	60.501	58.601	56.101	56.801	61.601	62.601	56.801	58.801	63.001	60.001	59.901	59.701	56.601	55.801	58.801	59.001	55.601	55.701	61.601	57.801	60.101	59.601	57.201	60.901	55.801	58.901	62.601	63.601	64.601	63.101	60.701	62.601	59.201	60.701	58.001	61.401	63.101	59.901	63.401	100.001
ON324071 Cyclovirus anyidiwo	59.701	59.901	54.501	57.001	57.801	60.901	57.901	58.801	59.301	58.301	58.801	61.001	57.401	62.001	57.701	58.101	63.501	57.201	59.501	56.101	61.301	61.301	56.101	56.601	58.701	60.801	59.001	59.401	54.801	58.701	57.101	55.201	59.101	54.601	57.301	59.601	62.701	58.101	60.701	64.601	100.001
MZ382573 Cyclovirus mweyba	64.001	60.601	59.301	58.401	61.301	61.801	54.701	59.501	59.801	60.101	61.001	57.701	57.701	59.501	56.401	60.101	57.401	58.701	57.001	56.201	61.001	59.301	61.401	57.001	57.101	55.701	61.501	61.101	56.401	61.601	59.801	57.301	62.101	60.001	58.301	56.701	58.901	57.801	60.301	64.301	60.301	100.001
ON324106 Cyclovirus svosve	57.501	56.201	59.001	57.201	60.001	60.201	58.501	58.601	61.701	58.101	55.301	62.501	61.101	60.901	56.501	57.101	56.801	58.601	57.301	59.701	65.301	59.001	56.901	60.001	61.801	61.201	58.501	61.501	57.401	55.101	59.201	56.601	58.901	58.501	60.501	59.501	61.701	56.801	62.501	61.601	57.801	69.301	100.001
OM262456 Cyclovirus fledermoyz	62.401	55.001	58.301	57.901	63.101	63.801	57.901	59.201	59.901	56.801	60.401	62.101	57.301	57.001	55.501	58.201	59.001	62.701	60.401	59.901	61.801	61.401	59.501	61.201	59.401	61.301	59.201	61.101	57.901	60.301	59.901	62.701	60.301	58.301	59.201	61.901	61.901	59.901	61.101	64.301	56.401	65.401	66.401	100.001
GQ404855 Cyclovirus mutum	59.301	59.801	57.301	55.301	58.901	58.801	61.201	60.501	60.401	61.301	57.701	55.801	59.001	58.801	59.501	59.101	59.701	59.201	58.301	58.701	55.101	56.801	59.301	58.301	57.501	56.801	58.601	59.701	55.701	61.801	56.001	56.901	59.301	58.401	57.701	59.701	59.201	59.101	57.501	57.501	60.201	58.601	58.501	56.701	100.001
ON324069 Cyclovirus fourmi	61.701	58.201	58.501	59.601	62.801	57.901	57.301	60.401	58.601	58.801	58.601	58.301	57.901	61.601	58.801	62.201	58.201	53.801	55.101	58.201	61.001	59.301	60.501	58.101	57.901	56.601	58.101	59.001	60.101	57.101	57.901	59.701	60.501	57.501	57.401	56.801	58.601	59.901	59.701	57.101	55.901	54.701	59.201	58.601	62.301	100.001
KJ641728 Cyclovirus nietoperz	54.801	54.201	60.401	54.801	59.201	59.201	59.601	59.201	55.701	59.101	57.501	58.401	57.501	59.701	55.201	60.401	59.201	58.701	61.101	59.001	59.901	58.101	59.201	59.801	56.301	56.801	62.301	59.901	57.201	59.201	59.901	54.501	59.901	57.301	57.401	56.801	57.601	56.701	58.801	59.101	57.201	59.401	56.901	58.201	61.801	59.301	100.001
OL704828 Cyclovirus muricec	57.501	58.401	57.101	61.601	59.301	61.201	59.501	59.601	60.701	60.901	59.701	59.301	58.301	60.501	60.301	62.201	58.001	59.401	61.301	58.001	58.501	59.801	60.901	58.601	56.301	58.801	59.901	57.401	59.201	60.701	60.601	60.201	61.901	58.901	58.801	58.201	60.301	58.401	61.401	58.701	60.501	60.901	60.601	62.701	61.301	63.001	60.901	100.001
ON324100 Cyclovirus kokoro	55.101	57.801	54.601	55.801	57.301	57.901	57.301	59.501	55.601	56.901	57.401	54.801	58.001	58.701	56.901	55.101	56.701	55.101	60.701	56.201	54.101	56.901	58.201	56.301	55.801	55.501	56.501	54.501	59.101	58.101	56.401	57.801	55.501	55.701	59.301	55.701	56.701	57.301	57.201	61.801	53.101	58.101	51.801	57.301	57.101	58.301	58.501	62.201	100.001
OP934204 Cyclovirus ezzike	57.001	62.301	55.401	59.001	57.801	57.901	56.001	60.201	56.901	58.601	56.601	55.501	60.301	58.301	60.601	58.201	59.001	57.001	59.501	57.901	56.501	53.901	51.201	59.001	58.101	55.801	58.201	61.101	58.601	55.201	58.201	57.201	56.801	57.001	57.201	56.801	60.101	59.501	56.201	59.901	58.301	57.301	58.401	58.501	57.301	59.401	57.801	61.001	60.401
HQ738643 Cyclovirus adie	58.301	57.201	58.601	60.101	58.601	60.401	60.501	60.801	57.101	56.401	57.601	60.601	61.001	54.201	58.401	56.901	54.401	58.601	55.601	57.601	56.601	55.201	59.401	59.601	54.701	58.801	60.901	61.901	61.001	57.701	60.101	58.501	59.601	57.701	59.201	55.501	60.301	59.501	59.501	58.101	57.301	58.101	59.201	58.201	55.901	61.701	59.401	62.101	56.501
KT878836 Cyclovirus naastsosi	61.001	59.401	58.701	60.501	56.301	59.901	58.801	61.901	61.001	58.701	59.401	61.001	59.701	61.601	58.901	60.201	57.701	60.301	60.801	58.201	60.301	58.201	57.301	60.501	58.301	60.401	59.601	57.301	61.801	60.501	55.501	59.801	62.201	61.001	56.501	62.001	60.701	62.001	61.401	59.601	58.301	62.501	61.401	60.201	57.101	57.901	60.501	58.501	60.801
ON324107 Cyclovirus enseenene	54.301	57.601	63.301	58.701	57.001	62.901	59.501	57.401	58.901	55.301	57.601	57.301	59.301	55.601	57.701	59.201	58.501	60.101	59.901	57.401	57.901	58.601	59.501	60.801	55.801	60.101	60.701	57.301	57.201	60.801	61.601	56.301	58.301	60.101	58.101	58.001	59.101	55.101	58.901	61.701	57.001	55.801	60.201	60.401	56.901	55.801	56.401	58.601	58.201
KT732785 Cyclovirus peka	56.201	56.601	55.801	58.101	56.601	59.601	57.101	58.001	54.401	52.701	57.201	56.701	58.101	54.701	57.501	55.001	56.701	53.001	58.301	60.101	60.001	55.801	58.701	57.601	57.901	60.201	60.101	59.601	60.501	58.601	56.801	58.501	59.301	59.201	59.501	55.301	59.201	57.701	54.601	59.501	55.101	55.501	58.701	59.701	55.001	57.701	60.601	58.301	61.801
KT732786 Cyclovirus pea	60.201	56.001	56.401	57.401	60.601	57.301	57.601	54.801	59.001	58.101	57.901	56.601	57.201	55.801	61.401	55.401	59.101	57.201	60.001	55.101	61.001	57.901	54.801	58.401	55.901	57.201	59.101	58.201	58.101	56.201	58.301	54.301	59.201	56.101	57.401	61.201	54.901	57.901	58.301	61.101	58.201	55.701	60.101	56.801	59.401	57.801	58.001	58.701	58.201
MT707947 Cyclovirus pauferro	56.901	59.901	59.301	61.301	56.801	57.701	56.101	63.501	61.401	57.901	56.401	61.201	63.301	55.401	58.801	58.901	59.301	56.601	58.701	59.901	60.201	54.501	57.401	55.801	54.701	61.101	59.801	57.401	58.701	56.501	58.701	57.001	59.801	59.501	58.801	59.401	58.401	57.701	59.201	58.501	59.301	57.501	56.301	59.701	60.901	59.201	55.601	58.001	57.001
OM262459 Cyclovirus liljak	57.101	61.101	62.701	57.901	62.501	58.501	58.301	57.501	59.201	59.101	58.101	59.501	59.401	58.301	58.201	60.201	57.501	58.301	61.201	58.701	58.601	54.801	59.001	60.801	59.001	59.901	59.801	57.901	59.301	58.101	55.001	58.401	61.901	54.401	58.201	60.501	58.601	59.201	62.401	59.901	55.501	57.801	58.001	62.501	57.301	59.601	56.201	61.701	58.501
PV339924 Tenaz cyclovirus	56.501	56.201	61.201	60.601	58.101	64.201	53.301	60.901	59.401	58.701	58.101	58.101	60.801	56.501	58.301	52.601	58.401	56.301	59.101	56.401	59.101	54.701	55.701	55.001	57.901	57.401	57.901	57.601	59.101	54.201	58.301	56.001	55.701	56.601	58.001	58.701	60.001	56.101	56.801	55.401	52.701	57.001	56.501	59.401	60.601	57.901	58.501	59.101	57.101
ON324108 Cyclovirus ndanda	58.401	57.001	58.101	58.201	56.301	62.201	57.801	58.201	58.501	59.801	54.501	57.701	56.301	57.501	56.801	59.101	56.701	55.001	55.601	59.901	60.201	57.601	53.201	58.701	56.601	56.901	56.301	56.801	59.801	59.101	54.101	57.101	54.701	54.401	57.001	59.601	60.601	59.401	60.801	58.501	54.301	57.801	57.501	55.401	58.101	54.301	56.301	59.901	61.101
KF726984 Cyclovirus humana	60.801	56.201	56.901	57.801	59.801	60.501	57.401	58.301	56.801	60.701	55.801	61.101	56.801	56.001	56.601	58.001	56.101	57.701	61.601	61.301	57.701	60.301	56.901	58.001	57.901	57.501	58.501	61.501	59.701	58.801	59.701	60.901	56.401	54.901	54.001	61.701	60.001	61.501	59.401	58.401	56.501	54.501	55.401	58.201	57.601	56.501	56.001	60.001	55.101
OM869670 unclassified	61.801	62.001	59.201	60.101	59.901	60.801	60.101	60.901	59.601	61.101	62.101	60.601	60.501	60.301	59.201	56.301	60.801	59.301	58.201	59.301	60.801	60.401	55.801	57.501	60.001	58.501	61.101	57.501	55.001	56.001	58.401	57.701	61.401	64.101	56.101	59.001	61.001	60.401	60.301	58.901	56.001	58.901	62.301	57.601	59.001	54.901	56.901	61.401	55.701
GQ404846 Cyclovirus manukha	59.501	55.701	60.601	56.601	59.101	61.601	61.101	57.301	62.301	60.201	60.701	59.701	58.201	59.901	59.101	61.401	59.201	57.101	59.501	59.301	62.201	61.601	60.501	60.501	58.401	59.001	56.101	61.101	57.701	57.101	58.301	57.501	58.801	59.701	58.201	61.301	59.001	59.601	61.501	56.501	58.701	62.601	57.801	62.801	56.301	59.101	57.001	59.201	57.201
MT766309 Cyclovirus vauval	58.101	57.501	57.001	58.801	57.901	58.001	60.301	59.501	61.001	56.801	58.401	58.401	59.201	61.201	60.201	56.401	59.101	57.701	59.201	55.901	60.501	59.701	59.901	59.201	57.501	58.301	58.201	57.501	63.801	61.601	56.201	57.101	58.301	58.701	58.201	62.001	60.401	59.901	62.901	62.901	57.501	56.501	61.701	60.001	61.001	57.401	57.301	56.601	59.001
OM262457 Cyclovirus vleermuis	59.701	60.301	59.401	60.301	59.101	64.801	55.701	58.801	59.101	54.501	57.201	59.001	57.101	61.001	55.001	59.501	58.301	62.501	55.301	56.701	58.801	58.301	57.801	59.301	57.701	58.801	60.301	56.401	58.101	56.301	56.501	59.801	58.401	62.401	57.401	57.301	57.701	56.001	59.301	56.801	57.201	60.301	62.201	61.001	58.201	60.601	55.301	61.701	57.801
JF938079 Cyclovirus jemage	57.401	59.801	59.001	57.601	58.701	63.701	59.101	59.901	60.301	55.501	59.501	60.301	57.101	57.301	58.301	60.401	58.901	58.201	58.601	60.001	58.701	58.001	58.301	57.501	58.801	54.901	58.101	58.701	57.801	58.501	62.901	54.501	60.601	60.301	59.101	58.501	60.301	58.901	60.101	61.001	57.101	58.601	59.301	60.501	61.501	60.401	55.701	60.101	56.701
KJ641712 Cyclovirus popo	59.301	59.101	56.501	55.901	60.801	60.701	57.101	60.401	60.301	59.601	56.201	60.101	60.101	62.501	54.901	60.001	59.801	60.601	58.201	57.701	60.801	55.501	59.601	60.801	60.901	63.001	62.001	63.101	58.901	59.401	57.201	56.101	62.801	56.801	59.501	56.901	61.201	58.501	59.801	56.101	58.101	56.301	55.401	56.601	58.701	55.201	60.001	63.601	57.401
OM262458 Cyclovirus ystlum	55.901	61.701	59.701	61.201	60.701	57.801	55.301	59.801	62.201	58.501	57.001	57.701	58.901	63.101	60.601	56.001	58.301	58.401	60.201	61.401	58.601	62.301	53.701	56.401	59.401	60.401	59.701	61.701	59.101	59.001	59.301	52.301	61.001	62.001	56.501	59.901	54.301	59.601	61.901	61.201	59.001	60.901	56.801	59.801	55.501	58.501	57.901	61.201	56.401
PV339925 Calfel cyclovirus	60.101	58.201	55.601	54.201	60.301	63.701	58.001	57.801	54.901	56.901	58.601	57.001	58.101	57.301	56.001	53.001	57.901	58.001	51.101	55.701	58.801	58.301	57.401	60.701	58.601	58.201	58.301	56.501	58.701	61.201	58.401	55.701	61.901	59.401	58.201	60.201	58.501	59.601	60.101	56.801	60.201	60.901	57.001	63.401	56.101	57.701	57.901	62.701	56.101
ON596195 Cyclovirus misi	60.301	58.901	55.901	54.601	59.901	63.701	57.601	58.001	57.101	56.901	58.401	57.001	58.801	57.301	56.401	53.201	57.901	58.001	51.401	56.101	59.001	58.201	57.201	61.301	58.701	58.801	58.201	57.001	58.701	61.201	58.901	56.001	61.901	59.401	58.401	60.501	58.601	59.801	60.101	57.101	60.201	61.001	57.001	63.701	56.101	57.701	58.101	59.101	56.401
MH545516 Cyclovirus aasiak	58.001	53.401	53.401	56.201	54.601	60.801	55.601	56.501	56.001	56.201	56.601	56.201	55.401	54.401	54.201	57.501	57.601	58.001	55.901	55.101	55.701	58.201	60.401	58.801	56.401	56.301	57.701	58.901	57.401	54.201	58.901	59.501	55.601	58.401	59.501	56.101	59.601	57.901	55.401	52.501	55.501	55.701	59.001	56.201	58.301	59.501	57.601	62.301	55.601
MT766312 Cyclovirus netopyr	57.801	58.101	55.401	59.901	57.501	60.701	59.201	59.501	61.701	56.001	59.301	55.301	58.601	59.101	56.701	59.501	56.201	57.501	57.701	56.701	61.601	60.101	57.901	59.201	61.401	58.901	57.901	59.101	55.701	57.701	60.501	56.901	56.901	59.101	59.501	59.701	57.301	62.501	60.501	63.201	59.801	60.101	57.401	59.501	57.001	61.901	58.701	59.001	53.501
OM262453 Cyclovirus prilep	56.601	56.001	60.401	58.801	60.301	59.201	57.101	56.301	55.801	55.101	53.901	57.501	55.601	55.701	53.601	57.201	59.101	51.601	58.001	57.801	53.201	52.101	56.801	58.301	55.701	53.301	56.001	57.801	57.501	60.201	59.701	55.801	58.401	54.401	55.201	55.601	54.001	54.801	56.401	57.101	57.101	57.201	56.201	55.701	59.801	50.401	57.401	58.901	55.401
GQ404845 Cyclovirus homa	59.301	54.901	57.901	60.001	59.401	63.101	59.201	56.101	57.901	60.701	57.401	56.401	59.301	57.901	57.801	57.501	56.401	61.201	58.001	58.001	60.601	57.601	56.401	60.001	54.901	58.501	61.301	56.501	58.401	58.501	57.901	57.601	60.701	63.001	58.501	57.901	59.301	56.501	57.801	55.701	55.701	62.101	57.901	59.701	56.201	57.201	59.101	58.501	56.101
OM869613 Cyclovirus kemirgen	60.401	60.901	58.501	55.301	61.101	56.601	57.901	55.201	61.001	59.801	56.801	55.201	57.901	59.001	58.401	59.401	56.901	55.801	56.901	60.001	53.701	59.601	56.201	57.501	54.401	55.701	57.601	59.601	57.301	60.501	56.101	59.301	57.501	55.401	58.401	55.201	58.101	58.501	56.801	61.601	54.801	61.001	60.801	58.801	55.001	57.201	57.601	58.501	60.501
GQ404857 Cyclovirus bashri	58.001	57.201	59.401	62.301	59.501	60.601	58.801	61.201	59.101	58.401	57.601	60.401	61.201	59.801	58.001	57.801	57.601	58.901	56.401	60.501	59.001	56.701	54.701	57.501	62.601	60.301	60.701	61.101	57.601	60.801	59.701	56.601	57.001	62.401	59.401	60.801	59.201	57.301	57.801	60.401	58.401	56.501	55.201	60.401	55.301	53.801	57.001	61.101	57.501
HQ738634 Cyclovirus gaaye	57.401	57.801	55.101	55.201	61.201	62.401	54.101	59.601	59.301	57.501	57.601	57.801	58.601	59.401	53.501	58.001	56.501	57.401	58.901	52.101	60.401	58.801	56.001	53.601	58.901	58.401	54.401	57.101	55.001	55.401	59.001	59.001	59.901	59.801	55.701	56.501	60.901	53.501	58.701	55.401	53.701	54.801	58.201	57.501	55.101	55.501	53.501	58.201	56.801
KF031466 Cyclovirus nhanloai	58.101	58.501	59.801	54.501	58.801	59.801	55.301	60.201	56.201	59.201	55.301	52.801	58.101	59.201	55.601	58.201	62.301	57.501	58.301	58.801	58.401	56.401	55.201	55.801	57.501	59.801	59.301	59.901	57.101	58.901	60.101	58.701	53.701	53.601	54.601	58.601	57.301	58.901	55.901	57.001	57.301	57.201	54.401	54.201	59.201	56.301	53.701	60.501	56.801
MZ350967 Cyclovirus rudzik	58.801	55.801	56.801	60.801	54.901	59.401	57.201	57.901	54.901	56.001	53.701	61.501	59.501	57.601	54.001	57.101	53.801	56.801	54.401	59.301	56.101	56.301	55.001	60.201	61.301	52.801	59.701	60.001	55.901	55.001	59.701	54.001	57.801	56.901	55.601	57.901	56.201	54.701	58.301	56.501	53.001	56.201	59.901	61.101	54.401	58.001	56.601	58.601	56.901
KC771281 Cyclovirus munthu	55.701	56.901	58.101	57.501	55.001	58.701	55.201	58.301	59.801	56.101	56.101	58.001	61.001	59.701	57.401	56.901	55.701	59.201	58.501	57.201	59.501	60.901	58.501	61.201	55.501	57.201	59.801	58.201	57.101	56.001	59.801	55.701	55.801	57.901	61.301	59.401	57.101	57.101	56.301	59.501	54.301	58.701	60.201	57.101	55.201	55.301	55.901	57.401	58.801
KT732787 Cyclovirus pekapeka	60.401	58.901	60.001	58.401	58.601	59.201	62.301	62.001	57.901	60.601	58.201	59.901	59.401	60.101	58.801	58.901	56.301	60.701	57.101	58.801	56.801	57.001	57.601	55.701	58.001	57.001	53.001	58.301	58.501	60.701	58.501	58.301	57.601	56.901	58.001	56.901	58.601	60.001	56.901	56.701	56.301	56.401	55.201	57.801	58.101	59.401	54.201	58.001	60.101
OL704827 Cyclovirus vespertilio	57.001	56.001	58.301	58.701	57.801	57.701	58.301	58.701	57.601	56.001	55.901	61.301	58.201	55.501	56.301	57.601	55.201	56.001	55.201	57.801	59.701	52.901	56.101	58.701	58.901	54.101	57.101	58.201	59.301	59.301	60.201	55.101	59.101	56.401	56.801	57.901	58.601	56.101	57.401	60.001	57.201	56.401	53.801	57.901	58.101	53.401	56.901	58.801	56.101
ON596192 Cyclovirus popoki	61.601	59.001	58.701	58.301	61.601	61.101	56.801	60.101	57.201	57.901	57.901	58.401	60.101	61.501	55.901	57.201	54.901	58.701	58.001	55.601	58.101	57.801	55.801	58.301	54.201	58.501	56.701	58.201	56.401	56.301	57.201	59.101	53.601	56.601	59.501	56.101	58.401	56.001	58.401	57.001	56.501	55.401	55.501	59.001	58.201	55.201	58.101	59.501	57.001
JX185424 Cyclovirus tonbo	58.401	57.101	52.001	57.001	59.401	61.501	57.301	57.001	56.201	56.801	56.801	56.101	58.201	58.801	56.901	57.301	58.401	58.401	61.201	57.001	56.501	57.201	56.501	57.401	57.601	57.401	63.001	56.601	56.501	57.901	55.001	56.201	53.501	56.601	57.501	55.201	56.401	53.501	56.801	55.101	56.701	57.801	57.601	58.901	56.201	59.201	58.801	60.201	58.101
MZ350968 Cyclovirus prihor	59.401	56.601	59.801	55.701	54.701	60.801	56.001	54.701	56.001	55.401	56.801	58.401	56.101	62.801	58.301	58.301	58.601	56.901	55.501	57.601	58.901	57.601	55.701	56.301	56.801	57.201	62.901	60.001	55.101	59.001	62.401	54.001	57.901	56.201	56.001	54.201	52.301	54.301	59.501	57.801	56.801	59.201	59.201	60.201	56.201	59.101	57.301	57.401	55.001
MZ350966 Cyclovirus punarinta	60.401	54.801	59.501	61.301	56.801	59.401	57.401	55.801	58.901	57.701	54.901	58.501	60.901	56.901	59.901	59.801	57.401	57.401	57.501	58.001	61.701	57.701	55.701	53.601	58.401	54.901	56.701	59.401	58.201	56.601	58.401	59.201	60.101	56.301	57.101	60.501	57.601	55.501	56.101	58.301	60.201	58.301	56.301	58.901	55.601	58.501	56.601	61.401	55.701
MZ350969 Cyclovirus cervienka	59.101	56.601	57.401	55.601	56.301	60.901	57.601	60.101	58.601	59.801	55.801	58.401	58.501	56.501	55.901	54.801	54.901	58.601	56.601	55.501	57.301	59.701	54.301	57.401	57.801	54.201	58.601	56.901	52.501	57.001	58.501	53.701	59.401	56.801	55.701	54.201	53.001	56.801	55.401	55.901	54.001	58.101	57.301	56.101	56.201	55.701	55.201	59.801	56.801
MZ350973 Cyclovirus liepsnele	57.301	59.001	58.401	53.901	59.101	63.101	55.801	59.301	59.101	55.501	58.501	54.901	56.501	58.001	58.401	58.101	57.201	58.301	59.001	55.401	57.501	61.501	59.101	58.001	59.901	58.201	60.501	58.601	57.201	56.501	57.401	60.701	61.001	60.201	56.401	56.301	58.601	60.801	58.201	58.601	57.201	55.901	60.901	58.101	56.701	57.101	59.401	57.601	52.901
KR902499 Cyclovirus caballo	59.701	59.401	58.201	56.801	56.201	57.901	60.201	56.001	60.401	59.301	58.701	59.301	58.201	60.501	55.401	59.401	56.901	56.201	54.901	59.401	57.901	57.301	57.201	58.201	57.701	54.201	54.501	59.201	58.401	58.301	59.301	56.901	55.801	57.601	57.001	55.501	59.001	59.001	57.801	58.101	57.701	56.501	56.201	57.601	55.301	56.601	56.801	55.101	55.401
MZ350964 Cyclovirus totoi	56.601	55.801	56.601	58.601	53.701	60.601	55.801	54.401	55.801	55.801	59.401	59.501	59.101	58.601	58.801	57.901	57.501	58.801	56.501	59.701	59.901	55.501	62.101	55.901	56.501	55.901	56.101	58.801	56.501	55.401	55.101	58.201	60.601	55.901	57.001	54.101	57.701	54.101	56.201	56.701	56.801	59.001	56.001	56.401	57.401	57.801	57.801	57.801	53.001
MK947371 Cyclovirus roedor	59.601	56.501	56.701	58.301	60.101	59.601	56.401	59.501	59.801	56.001	55.601	57.201	58.501	59.301	54.201	56.101	58.301	57.001	55.001	57.001	58.401	60.101	59.401	56.601	56.301	59.901	61.501	57.901	57.801	59.701	57.001	59.101	60.401	61.001	58.301	57.501	56.701	59.101	59.401	58.901	59.201	58.701	58.401	60.201	58.001	58.101	57.501	61.301	55.701
KY851116 Cyclovirus kacsa	56.101	54.601	56.001	54.301	57.901	55.601	58.901	57.501	49.901	56.001	55.401	55.101	55.601	54.201	59.801	57.801	57.001	56.501	56.201	52.201	56.201	58.001	57.301	53.901	58.401	57.701	57.601	56.801	55.801	54.901	58.201	51.701	55.201	55.701	56.201	53.401	53.201	58.901	56.301	58.401	55.201	57.801	58.101	53.301	54.001	54.301	55.301	55.601	53.601
MN176052 Cyclovirus foca	56.001	60.401	57.501	56.801	56.101	58.001	53.901	55.101	55.501	56.001	57.001	59.001	56.801	56.201	53.801	55.701	57.301	54.301	58.201	56.501	55.101	58.501	58.201	56.201	58.501	58.501	57.801	56.101	53.201	60.201	58.301	60.101	57.401	56.601	60.801	56.301	56.201	56.401	55.801	57.501	56.601	58.301	60.401	57.101	54.601	60.601	57.001	59.901	52.601
MZ350965 Cyclovirus pettirosso	55.701	55.301	59.801	55.901	57.501	57.201	57.601	55.301	57.601	55.201	58.101	56.401	55.501	55.401	56.601	57.801	56.801	58.001	54.701	55.501	57.501	59.601	56.001	57.101	55.201	54.101	58.501	56.201	57.001	56.901	59.901	57.301	56.201	59.301	55.101	55.601	56.801	58.301	58.501	59.001	56.701	54.401	56.601	56.801	55.401	55.901	52.301	57.001	58.301
OL704826 Cyclovirus murcielago	57.701	57.201	55.101	55.601	56.701	61.201	58.301	58.501	57.001	56.301	55.001	57.201	55.801	60.401	57.801	55.501	57.501	55.401	53.101	58.701	56.701	58.101	56.301	58.701	57.201	55.601	56.101	57.501	57.501	56.401	55.801	57.501	56.401	54.501	55.801	56.501	58.101	59.001	57.601	60.001	54.801	55.501	54.801	58.101	58.201	58.501	57.901	60.901	57.001
[truncated: 45 more columns]

## Sheet: Cyclo_CP_aa
	MZ350965 Cyclovirus pettirosso	MZ350968 Cyclovirus prihor	PV339925 Calfel cyclovirus	ON596195 Cyclovirus misi	KU053483 Cyclovirus manusyan	ON596192 Cyclovirus popoki	MN176052 Cyclovirus foca	KR902499 Cyclovirus caballo	OM869613 Cyclovirus kemirgen	KY851116 Cyclovirus kacsa	MG846358 Cyclovirus naahoohai	OM262453 Cyclovirus prilep	GQ404857 Cyclovirus bashri	HQ738634 Cyclovirus gaaye	KF031466 Cyclovirus nhanloai	OL704827 Cyclovirus vespertilio	MZ350966 Cyclovirus punarinta	MZ350969 Cyclovirus cervienka	MZ350973 Cyclovirus liepsnele	OM869670 unclassified	MZ350967 Cyclovirus rudzik	OM262457 Cyclovirus vleermuis	KC771281 Cyclovirus munthu	KT732787 Cyclovirus pekapeka	OP934204 Cyclovirus ezzike	MK947371 Cyclovirus roedor	MZ350964 Cyclovirus totoi	OL704826 Cyclovirus murcielago	ON324108 Cyclovirus ndanda	JX185424 Cyclovirus tonbo	JX185422 Cyclovirus taniilai	KF726984 Cyclovirus humana	GQ404844 Cyclovirus insaan	KY370026 Cyclovirus podgana	MZ382572 Cyclovirus newla	KC512920 Cyclovirus tarako	GQ404854 Cyclovirus mmadu	KM382270 Cyclovirus bastao	OM262451 Cyclovirus saguza	KJ641715 Cyclovirus nahkhiir	KJ641720 Cyclovirus khangkhaw	JX569794 Cyclovirus roach	HM228874 Cyclovirus jaaabani	GQ404855 Cyclovirus mutum	KJ641728 Cyclovirus nietoperz	JF938082 Cyclovirus sismis	GQ404847 Cyclovirus maanav	KC512916 Cyclovirus vazka	KC512918 Cyclovirus babka
MZ350965 Cyclovirus pettirosso	100.001
MZ350968 Cyclovirus prihor	27.801	100.001
PV339925 Calfel cyclovirus	29.001	21.201	100.001
ON596195 Cyclovirus misi	29.001	21.301	100.001	100.001
KU053483 Cyclovirus manusyan	26.801	18.501	27.801	27.901	100.001
ON596192 Cyclovirus popoki	23.901	23.001	27.101	27.401	40.401	100.001
MN176052 Cyclovirus foca	23.001	20.301	25.901	24.101	30.001	22.701	100.001
KR902499 Cyclovirus caballo	22.401	18.401	21.301	21.801	25.001	25.301	23.101	100.001
OM869613 Cyclovirus kemirgen	23.001	25.901	23.901	24.501	24.801	21.701	25.601	35.501	100.001
KY851116 Cyclovirus kacsa	22.201	21.001	22.701	24.501	26.301	22.301	24.101	30.401	26.801	100.001
MG846358 Cyclovirus naahoohai	18.101	21.201	22.401	23.001	23.001	25.001	19.301	29.301	28.501	29.001	100.001
OM262453 Cyclovirus prilep	25.001	25.001	22.201	22.701	23.001	24.001	22.001	26.501	31.001	26.001	29.901	100.001
GQ404857 Cyclovirus bashri	29.201	23.901	27.801	27.001	32.701	30.001	23.901	21.301	30.001	27.201	27.201	24.001	100.001
HQ738634 Cyclovirus gaaye	23.101	22.201	28.501	30.101	31.901	31.001	25.501	23.601	30.501	21.901	29.101	27.601	58.701	100.001
KF031466 Cyclovirus nhanloai	26.701	24.001	27.101	27.501	31.201	36.401	25.301	24.101	26.701	27.701	23.701	25.501	49.301	50.501	100.001
OL704827 Cyclovirus vespertilio	29.401	22.201	28.401	27.801	28.101	27.401	18.401	20.401	24.701	23.201	23.701	27.401	42.001	40.301	41.001	100.001
MZ350966 Cyclovirus punarinta	25.701	34.301	28.301	28.301	26.701	31.501	25.001	25.501	29.001	23.301	23.901	25.001	37.101	40.401	39.201	32.501	100.001
MZ350969 Cyclovirus cervienka	26.901	35.201	30.101	30.101	28.801	32.701	21.801	22.801	25.501	21.201	26.201	26.401	37.901	43.701	38.301	32.701	61.601	100.001
MZ350973 Cyclovirus liepsnele	22.801	26.401	24.301	24.301	28.801	28.601	24.701	27.201	26.101	21.901	22.801	20.301	36.001	41.601	33.101	31.601	45.301	41.201	100.001
OM869670 unclassified	24.201	27.401	29.801	28.401	30.101	28.801	22.401	19.401	20.501	20.801	20.301	21.201	40.001	41.101	38.701	34.901	42.801	42.001	39.501	100.001
MZ350967 Cyclovirus rudzik	30.501	30.001	22.601	23.601	30.601	29.201	25.201	27.101	28.801	25.801	24.401	28.401	37.601	44.401	38.201	36.601	44.201	39.401	42.801	38.801	100.001
OM262457 Cyclovirus vleermuis	28.501	23.101	27.601	28.201	29.701	25.901	21.301	26.601	23.101	21.201	24.801	22.601	33.501	34.501	29.801	33.601	37.301	34.701	34.301	34.101	39.801	100.001
KC771281 Cyclovirus munthu	27.701	24.701	29.201	29.201	31.401	33.801	24.401	24.501	26.201	23.101	22.801	25.901	38.501	35.801	37.801	33.301	38.101	35.201	33.301	34.101	33.901	29.601	100.001
KT732787 Cyclovirus pekapeka	27.401	26.601	32.501	32.501	33.601	29.201	28.801	25.801	25.501	18.901	25.101	25.101	46.801	37.101	38.501	33.501	33.001	34.001	35.001	34.201	30.801	32.701	56.101	100.001
OP934204 Cyclovirus ezzike	27.001	23.901	28.201	28.001	29.601	29.201	26.701	22.701	23.301	23.201	26.401	27.801	42.001	38.701	35.901	31.701	35.301	33.201	38.401	35.501	34.601	31.501	36.001	36.601	100.001
MK947371 Cyclovirus roedor	30.701	25.601	25.001	25.101	28.501	28.401	25.601	32.301	26.901	19.601	26.301	22.601	30.501	31.401	31.901	31.501	42.101	33.801	29.501	34.301	37.601	34.601	27.501	26.601	32.301	100.001
MZ350964 Cyclovirus totoi	31.001	22.901	30.201	31.201	26.701	28.301	20.001	22.101	26.001	23.501	22.401	26.201	32.901	29.301	28.601	28.801	31.201	28.101	33.301	30.301	34.101	31.301	31.501	30.301	30.501	34.101	100.001
OL704826 Cyclovirus murcielago	26.101	21.801	27.501	27.401	32.901	31.501	27.401	23.101	25.901	18.501	23.701	24.701	33.301	36.201	35.301	30.701	34.401	34.101	33.501	31.801	37.201	31.301	26.001	31.701	26.001	34.801	31.701	100.001
ON324108 Cyclovirus ndanda	22.201	24.301	25.701	25.201	29.401	38.701	22.801	23.601	26.601	21.601	24.801	27.901	38.501	36.401	38.501	34.401	36.601	39.901	31.601	40.301	33.901	32.901	33.201	35.601	35.801	35.501	36.101	40.601	100.001
JX185424 Cyclovirus tonbo	26.801	27.201	26.001	26.101	28.801	31.701	25.801	24.801	26.401	23.501	26.101	29.401	36.001	35.401	35.901	29.401	36.601	38.701	29.701	40.101	34.901	31.001	37.401	35.101	37.401	31.801	27.001	37.001	31.001	100.001
JX185422 Cyclovirus taniilai	25.101	20.901	25.601	25.601	23.201	27.401	20.001	16.701	21.401	21.901	18.801	24.501	32.401	32.601	29.701	27.501	29.201	29.401	30.301	31.901	26.601	27.701	31.901	29.501	30.601	23.901	26.701	25.401	35.401	27.601	100.001
KF726984 Cyclovirus humana	23.301	16.901	29.901	30.501	27.801	27.701	20.901	22.101	25.601	20.801	25.801	22.801	31.301	29.001	27.601	29.101	35.701	30.601	33.701	31.301	31.501	33.201	30.301	32.101	28.501	27.701	29.001	31.501	33.801	28.601	33.001	100.001
GQ404844 Cyclovirus insaan	23.201	23.801	26.301	26.501	31.701	25.001	21.801	22.501	25.401	21.801	23.601	23.601	34.001	29.301	28.601	29.301	33.501	34.401	27.901	30.101	29.301	29.101	29.301	28.401	30.701	27.001	22.101	32.101	30.501	34.601	28.601	35.201	100.001
KY370026 Cyclovirus podgana	25.101	23.701	27.101	27.301	28.201	28.801	24.401	22.201	23.001	20.601	23.501	24.401	30.701	24.901	26.001	22.801	28.701	30.001	30.201	26.801	28.201	27.401	28.501	26.001	29.401	30.101	23.001	27.901	26.101	30.901	32.801	36.201	56.501	100.001
MZ382572 Cyclovirus newla	23.601	20.901	26.201	26.201	24.501	26.801	25.801	24.801	26.201	22.301	29.901	26.301	33.001	26.201	30.401	24.901	31.001	32.501	34.901	25.901	28.201	26.901	33.001	29.501	32.701	28.601	30.001	27.701	27.701	34.501	32.801	34.901	51.601	57.401	100.001
KC512920 Cyclovirus tarako	22.601	22.301	24.401	24.501	31.001	26.101	20.001	21.001	28.401	24.801	19.801	26.901	34.001	30.301	29.601	23.901	31.001	33.301	28.801	29.401	27.001	24.501	32.701	27.101	30.401	30.401	27.401	28.401	30.001	32.701	31.501	35.701	54.201	52.401	49.301	100.001
GQ404854 Cyclovirus mmadu	23.901	19.301	25.501	24.501	23.701	23.701	20.901	23.001	25.001	21.001	28.601	26.901	31.901	32.501	30.401	26.101	31.901	34.801	30.601	29.601	29.901	29.001	31.601	28.701	30.001	28.401	27.501	27.801	29.901	34.001	34.601	34.301	55.101	51.901	51.401	55.301	100.001
KM382270 Cyclovirus bastao	24.501	23.301	26.301	26.301	26.401	25.401	22.101	22.001	27.501	23.001	26.901	23.501	31.301	29.501	30.401	29.801	32.401	31.401	35.701	32.401	30.201	27.701	30.401	30.001	33.201	30.301	25.801	28.801	29.201	34.101	32.001	36.401	53.001	56.501	50.501	53.201	72.701	100.001
OM262451 Cyclovirus saguza	24.101	22.101	27.301	27.301	21.601	21.601	22.701	26.101	28.401	18.901	24.601	27.201	28.201	29.801	29.401	25.001	30.301	32.201	30.501	27.401	29.801	24.801	31.301	27.001	26.701	29.401	24.501	29.201	28.001	30.801	33.101	37.501	48.101	52.101	42.501	48.401	60.101	60.201	100.001
KJ641715 Cyclovirus nahkhiir	22.601	21.501	24.601	24.801	22.401	24.501	23.101	21.801	25.201	23.301	28.601	23.501	31.801	31.301	27.201	25.401	31.401	34.001	29.101	33.001	28.401	27.401	28.001	27.501	25.801	26.601	24.501	26.701	26.901	34.101	29.401	29.701	52.101	52.901	48.801	49.801	57.901	56.401	53.101	100.001
KJ641720 Cyclovirus khangkhaw	23.601	17.901	23.901	23.901	20.601	23.901	21.601	24.501	24.601	22.401	21.601	27.701	32.701	31.601	23.901	24.401	28.601	30.501	30.701	23.901	25.401	25.901	24.901	29.801	27.001	27.801	24.601	29.101	28.301	30.901	34.701	32.201	45.101	48.001	46.101	50.201	61.801	54.801	46.801	46.101	100.001
JX569794 Cyclovirus roach	24.901	21.001	23.701	25.201	28.301	28.801	20.401	22.301	27.601	23.801	25.501	24.901	30.801	31.201	31.301	28.501	31.201	30.601	27.501	26.001	31.401	25.201	31.901	31.901	29.001	27.801	25.501	30.301	32.201	35.901	28.601	33.801	47.201	43.901	47.001	51.401	46.901	51.401	45.201	46.401	47.301	100.001
HM228874 Cyclovirus jaaabani	24.901	21.101	23.601	24.501	24.101	24.801	23.701	24.201	22.401	20.601	27.501	25.101	28.501	26.101	25.801	23.501	30.001	23.801	31.601	21.101	28.101	24.901	26.901	28.401	27.801	27.101	24.701	24.901	24.901	27.801	29.101	30.801	43.101	45.801	38.501	42.201	45.301	44.001	46.701	41.001	39.701	39.701	100.001
GQ404855 Cyclovirus mutum	25.101	23.501	24.301	24.301	23.801	27.701	24.001	18.901	25.901	20.201	26.201	26.001	32.101	25.501	24.301	30.701	27.401	30.101	29.301	27.601	31.501	27.701	30.201	26.701	30.801	27.201	25.301	31.801	32.701	31.301	32.401	32.201	33.201	34.801	33.001	37.901	36.601	36.901	40.801	37.401	40.001	31.901	34.001	100.001
KJ641728 Cyclovirus nietoperz	24.101	25.101	29.801	29.901	23.001	27.601	23.101	27.601	29.201	18.801	25.601	30.801	31.001	31.101	28.001	28.001	33.801	34.901	34.101	27.401	33.301	29.401	30.101	27.601	31.301	25.801	25.401	30.401	32.201	30.301	35.401	31.201	34.601	39.201	40.101	41.901	40.201	43.501	44.001	39.301	38.201	38.301	36.501	49.801	100.001
JF938082 Cyclovirus sismis	21.901	24.101	27.901	28.801	27.301	27.401	27.101	26.301	29.901	25.701	28.201	27.301	27.801	26.401	25.201	27.401	28.901	26.101	28.501	29.901	32.901	29.501	23.401	27.001	30.401	25.401	28.301	32.701	30.201	27.501	25.001	33.501	35.201	31.601	32.901	35.801	40.001	34.101	34.701	38.001	36.001	34.901	37.201	42.501	38.901	100.001
GQ404847 Cyclovirus maanav	24.401	19.001	26.201	26.201	29.801	29.101	20.601	22.501	24.201	23.101	25.501	25.001	36.301	30.501	33.001	32.101	30.001	31.401	29.501	32.101	28.501	31.901	34.701	31.801	30.801	27.701	25.801	32.901	29.401	29.801	30.601	35.401	35.001	37.701	37.601	38.901	41.201	40.601	38.301	39.701	36.801	40.801	35.401	37.801	46.201	35.801	100.001
KC512916 Cyclovirus vazka	25.901	22.801	29.401	28.701	29.301	26.301	21.201	22.501	30.501	28.801	27.501	26.001	35.301	31.301	30.001	29.701	31.801	36.201	32.901	31.201	33.801	35.901	35.901	34.001	34.601	28.301	27.801	32.901	29.501	35.401	33.101	40.601	39.301	38.001	42.601	43.001	39.301	42.101	37.501	39.001	31.301	40.301	30.101	37.301	41.601	33.901	60.001	100.001
KC512918 Cyclovirus babka	24.801	19.701	24.901	25.001	27.901	27.201	24.301	21.401	24.401	20.201	25.601	30.301	35.801	33.701	33.001	30.301	38.801	37.801	32.601	37.901	34.601	33.501	37.301	36.201	33.801	29.601	30.001	32.601	36.001	38.101	33.201	37.201	37.901	35.801	39.701	38.801	37.301	43.901	40.301	36.501	34.001	36.801	36.201	33.001	42.101	33.601	52.501	55.701	100.001
LC018134 Cyclovirus risi	23.301	23.901	24.901	25.201	25.901	28.601	24.301	24.301	23.501	24.001	23.301	24.001	33.301	29.001	33.501	32.701	30.301	31.401	35.601	37.001	31.301	30.501	37.201	34.601	30.401	31.601	30.501	32.901	31.001	35.401	39.901	31.201	31.801	34.601	38.001	38.601	36.601	39.101	35.501	36.301	33.801	35.601	32.701	34.701	36.401	37.501	52.301	50.701	63.201
JX185419 Cyclovirus kisikisi	24.001	26.401	26.801	26.901	27.301	24.201	19.401	24.301	30.401	25.001	24.101	27.401	37.001	32.101	33.201	28.501	30.801	33.601	31.601	31.001	32.701	28.901	33.201	30.901	31.301	29.301	25.001	30.701	32.601	36.101	28.401	30.101	28.401	28.501	31.801	35.801	36.601	39.601	36.401	31.901	32.701	34.001	28.701	32.701	40.501	34.601	48.801	45.201	43.601
MT766309 Cyclovirus vauval	23.601	28.201	26.601	26.601	26.701	29.501	22.501	22.901	27.101	24.001	21.401	22.301	31.701	31.801	32.101	31.301	33.801	33.501	35.401	32.601	34.601	31.601	32.701	32.901	38.701	29.301	31.601	29.801	31.701	32.601	30.301	25.001	26.601	31.001	30.401	34.001	31.501	31.901	29.501	30.401	26.801	31.201	23.701	29.501	34.101	28.401	35.801	37.001	43.401
MT766312 Cyclovirus netopyr	23.801	24.201	24.101	24.201	19.401	29.401	25.701	25.001	27.701	27.301	23.201	23.401	34.001	35.601	30.001	26.001	35.701	26.901	29.901	30.401	36.101	28.601	35.901	31.901	31.401	28.801	28.101	29.301	30.001	31.801	30.401	25.201	30.101	32.201	31.801	34.901	34.101	37.401	32.401	32.901	30.501	33.601	29.401	30.601	31.601	31.201	35.101	33.501	40.801
OM262458 Cyclovirus ystlum	23.901	23.001	24.901	25.001	28.001	28.001	26.601	20.901	28.101	25.401	20.201	20.401	29.301	33.501	27.601	24.001	33.601	29.901	33.701	31.201	36.201	25.701	31.901	29.401	28.701	28.801	28.601	31.801	31.901	32.501	30.701	30.601	31.601	33.201	36.301	35.801	35.401	38.301	29.801	31.301	30.701	31.801	30.701	33.601	33.201	31.201	40.701	46.501	43.901
ON324071 Cyclovirus anyidiwo	26.001	18.801	28.001	28.201	25.501	32.201	22.601	20.401	24.501	21.001	22.801	27.501	31.401	29.701	29.801	29.801	38.501	34.401	29.801	28.601	32.001	26.101	29.701	28.601	26.701	26.001	29.201	27.401	35.801	32.501	37.001	33.501	31.901	33.801	34.401	36.601	37.701	35.801	31.901	34.001	30.801	35.001	31.801	31.801	35.301	32.401	39.901	42.701	41.401
ON324066 Cyclovirus ibimonyo	18.801	18.401	25.501	26.401	26.901	27.101	23.301	25.001	28.401	22.601	24.101	27.001	29.301	32.001	29.601	30.101	37.301	32.201	35.701	29.001	37.901	29.401	36.701	29.601	31.301	32.701	27.401	33.301	33.201	37.601	36.001	32.701	35.401	32.701	36.301	35.201	35.401	38.601	34.101	39.301	34.701	37.401	34.701	36.701	35.701	32.401	39.301	47.201	47.701
KJ641717 Cyclovirus yarasa	23.701	21.101	26.301	26.301	24.901	26.701	23.401	22.601	26.101	22.201	21.901	27.501	31.001	28.501	30.701	25.201	28.101	27.601	35.701	29.001	32.201	27.401	31.601	26.701	32.701	25.101	27.701	31.101	28.801	35.101	24.001	32.901	32.201	33.501	35.201	32.901	34.301	37.601	33.501	34.601	34.701	35.801	29.301	33.801	39.001	30.201	38.601	39.601	39.001
OM262452 Cyclovirus sawya	26.301	19.001	27.901	27.901	27.701	27.301	25.001	22.701	27.801	22.201	25.901	23.001	31.901	29.301	29.201	23.701	27.501	26.401	28.301	29.301	30.201	23.801	28.301	27.701	26.901	31.701	25.501	33.801	32.501	34.601	28.901	32.401	36.001	37.701	41.801	41.101	40.601	41.001	37.401	39.601	36.601	39.501	32.201	34.301	37.701	36.701	41.001	39.901	40.701
GQ404846 Cyclovirus manukha	25.701	19.401	30.501	30.501	28.001	30.201	22.501	20.301	26.801	24.601	18.901	27.601	30.801	29.301	33.501	31.901	26.201	30.001	28.901	30.601	33.501	28.501	30.801	28.801	34.001	29.901	26.501	30.401	32.101	35.401	31.101	31.601	34.001	38.401	40.301	37.301	36.801	40.601	33.601	36.001	37.001	39.501	33.501	36.601	39.401	34.001	43.401	46.001	38.401
KJ641712 Cyclovirus popo	23.701	25.901	25.001	25.501	28.601	27.701	20.901	23.901	23.201	21.501	23.401	26.401	26.201	30.501	27.201	26.101	29.001	30.601	31.401	29.201	26.801	26.401	30.201	29.301	32.901	29.001	24.301	28.101	32.401	33.601	29.101	35.201	33.501	34.301	37.001	40.501	38.001	38.801	36.801	37.301	34.501	32.701	34.301	34.301	40.001	35.501	34.001	31.901	32.101
MZ382573 Cyclovirus mweyba	21.701	24.301	26.101	26.601	25.101	28.301	27.101	25.501	24.901	22.001	26.101	30.501	29.701	32.401	31.401	29.201	34.601	28.501	26.501	27.701	32.101	25.401	32.201	29.001	31.801	29.201	26.801	31.801	31.901	31.301	33.001	32.101	35.701	35.901	35.901	34.801	33.001	35.101	33.301	32.401	27.401	35.701	38.801	32.401	37.801	37.401	38.801	36.801	38.801
ON324106 Cyclovirus svosve	23.401	25.001	23.801	22.901	21.501	26.601	19.501	25.601	24.401	24.001	24.301	26.601	29.301	29.401	25.801	28.201	30.701	29.801	26.501	28.201	30.001	24.401	31.901	27.101	26.101	30.501	26.601	29.301	29.401	36.001	32.601	34.001	32.101	32.701	33.301	35.201	35.601	34.901	33.801	33.801	30.101	34.801	36.801	37.101	38.001	34.801	33.301	35.401	34.301
OM262456 Cyclovirus fledermoyz	23.001	23.301	27.501	28.601	23.401	29.301	25.501	18.901	23.801	24.901	22.301	25.701	25.501	29.001	28.001	23.701	28.901	30.001	27.501	29.401	27.901	28.301	30.101	30.701	28.201	25.901	27.201	30.001	31.801	32.401	30.301	33.501	31.301	33.601	33.201	40.101	31.601	32.701	34.901	33.201	32.801	33.301	35.401	32.601	40.501	39.001	37.101	36.201	42.101
GQ404845 Cyclovirus homa	24.401	21.201	28.101	28.201	24.201	22.901	22.501	23.101	26.801	23.001	26.201	32.201	31.901	27.301	25.501	27.101	26.901	30.301	31.801	26.501	27.301	25.701	33.801	33.601	27.401	31.601	28.401	27.101	28.501	32.201	32.801	30.201	32.901	37.001	34.901	35.001	36.001	36.001	35.701	38.201	36.701	37.901	33.301	44.201	41.101	33.901	38.001	35.201	35.201
OM869595 Cyclovirus rotte	23.401	20.601	30.401	30.401	26.201	26.201	27.101	21.901	24.701	24.501	24.001	25.901	35.201	27.501	30.301	27.201	32.001	31.901	26.301	27.901	29.601	26.901	28.401	28.801	29.601	30.001	29.901	30.801	29.401	33.501	33.001	29.901	35.801	38.601	39.701	35.001	38.301	37.001	38.501	37.701	35.801	37.001	38.201	38.701	39.001	37.401	43.701	39.801	38.701
GQ404849 Cyclovirus sokwe	22.401	21.101	25.901	25.901	27.301	19.201	23.401	27.101	28.801	21.601	27.601	24.501	31.901	29.901	26.901	26.401	30.501	33.301	28.301	31.301	31.501	25.401	33.201	28.901	33.001	29.401	31.901	30.501	28.401	31.101	28.001	34.901	38.201	35.801	40.601	35.401	37.001	36.901	36.201	38.101	33.201	37.901	33.201	38.701	38.601	39.201	39.201	43.301	38.201
HQ738637 Cyclovirus flagermus	26.101	22.201	23.901	23.901	26.301	26.101	19.801	18.801	25.801	22.101	25.001	23.501	30.601	27.801	26.801	29.001	29.201	32.201	25.801	26.501	29.501	25.501	28.601	30.301	27.401	27.501	26.901	26.101	29.301	32.401	30.901	30.001	31.501	34.901	35.601	33.001	33.201	33.501	34.401	33.301	34.901	38.101	30.901	36.101	40.301	35.901	36.901	36.601	32.901
HQ738643 Cyclovirus adie	20.901	22.001	26.001	26.001	23.101	21.001	21.501	29.901	27.501	27.701	26.401	23.401	31.801	26.501	27.001	25.801	30.701	28.901	26.301	29.401	28.201	26.401	32.701	26.001	29.401	31.401	24.101	27.001	28.901	33.201	27.101	37.001	34.901	37.001	33.201	35.201	39.301	37.201	39.301	38.201	39.101	35.501	33.301	33.801	33.501	34.301	33.201	34.101	33.601
JF938079 Cyclovirus jemage	23.101	19.701	28.001	28.601	20.901	28.401	21.601	22.001	24.301	24.201	21.301	24.301	31.201	31.401	30.801	27.601	27.901	31.101	27.301	28.801	29.601	22.601	30.401	27.201	25.701	20.801	24.201	26.801	23.501	31.601	28.501	33.301	36.001	33.501	35.801	34.601	34.301	35.201	35.201	34.601	34.001	35.801	33.301	32.401	36.201	33.301	38.001	39.401	35.001
HQ738636 Cyclovirus bakri	25.701	18.401	26.801	26.801	23.701	25.401	21.301	26.101	24.301	25.601	25.301	24.601	27.801	28.801	24.501	25.201	26.801	27.101	29.001	24.801	32.901	27.101	26.301	31.601	25.901	26.301	26.801	30.501	29.901	34.101	27.201	29.801	32.401	31.601	36.501	33.801	38.501	37.901	31.901	32.701	38.701	37.801	37.901	33.601	32.901	33.601	36.801	37.201	35.901
KM382269 Cyclovirus doi	22.701	20.001	21.701	22.101	26.501	33.501	24.701	27.101	26.901	21.001	27.101	22.701	27.801	30.001	29.901	26.301	35.601	35.201	31.001	27.701	33.201	29.201	29.601	28.801	31.601	32.101	26.501	32.701	26.901	37.101	27.401	35.501	37.001	36.501	36.901	35.501	39.101	36.301	39.101	36.201	36.701	39.101	34.101	35.001	40.801	35.601	36.701	39.401	40.501
ON324103 Cyclovirus mier	22.101	20.201	23.701	23.701	27.801	31.601	22.901	26.001	27.201	22.501	26.301	20.601	30.501	29.801	29.001	26.901	36.201	38.801	28.701	29.001	31.001	26.701	31.101	31.001	29.601	29.701	26.501	31.601	32.701	32.901	27.401	34.601	35.501	34.701	35.501	36.901	38.101	35.301	35.301	31.601	35.101	37.301	31.301	34.301	39.701	35.901	36.601	37.901	36.701
MH545511 Cyclovirus mchwa	24.101	21.701	26.301	26.301	21.401	24.801	21.901	21.801	23.101	21.601	21.801	21.701	30.401	28.601	28.501	23.701	35.101	33.701	26.401	29.301	29.201	23.401	32.101	31.501	34.001	25.801	23.001	29.101	27.601	37.701	31.001	34.401	33.501	34.601	35.301	36.101	38.101	38.301	32.401	32.701	37.901	40.901	31.501	32.901	38.201	33.201	37.501	39.801	38.301
ON596196 Cyclovirus moosa	20.601	19.501	27.801	27.801	25.401	30.401	22.201	22.801	26.001	24.001	28.201	22.901	31.001	28.601	29.601	27.201	32.201	32.201	25.901	27.601	31.801	23.601	29.301	31.501	31.501	26.701	27.101	26.001	29.901	33.801	30.401	31.801	34.101	34.401	35.801	35.801	37.501	37.401	35.601	34.101	36.801	37.101	37.001	35.601	37.901	37.201	40.801	41.201	40.201
JX185426 Cyclovirus libelula	23.601	19.201	24.301	25.101	23.601	25.501	22.801	21.501	20.601	22.201	17.801	22.501	31.001	27.601	26.901	28.001	31.101	31.701	28.701	30.301	28.801	29.301	28.801	30.101	25.801	24.801	27.301	27.401	31.501	31.901	33.001	33.801	38.201	35.101	39.001	36.601	37.901	39.001	39.401	36.301	37.701	37.001	34.701	32.701	36.701	37.301	41.101	37.601	36.901
ON324104 Cyclovirus bohloa	24.401	16.901	25.601	25.601	21.801	26.101	25.501	24.201	26.701	21.001	21.601	21.401	27.901	30.001	29.101	25.101	30.001	28.601	32.001	25.301	29.301	28.901	27.401	27.901	28.401	27.301	28.401	30.701	25.901	28.201	29.501	33.001	34.101	38.401	41.201	37.001	38.401	37.401	40.601	35.901	36.001	36.701	33.001	33.901	35.501	37.901	36.301	39.201	41.001
JF938081 Cyclovirus kiroptero	20.401	20.801	24.001	22.201	29.201	25.901	23.601	27.801	23.701	22.401	24.801	24.201	32.101	28.101	31.301	27.301	29.601	31.301	32.401	26.701	28.701	21.901	30.101	29.901	27.501	33.601	26.601	25.001	29.701	33.301	28.201	31.301	33.301	36.501	36.401	35.801	35.801	33.201	33.801	33.601	34.201	38.001	34.601	35.901	38.701	35.001	39.301	40.001	34.101
ON324069 Cyclovirus fourmi	27.001	17.501	28.001	27.601	26.901	22.501	21.801	27.101	25.501	24.401	22.501	27.001	32.501	29.101	28.401	26.201	28.801	30.401	32.201	33.001	31.601	27.401	26.801	29.901	31.001	29.501	29.201	33.301	27.801	34.501	29.101	32.901	40.601	38.801	42.501	41.601	43.601	41.801	38.201	36.501	43.101	39.501	34.901	40.601	40.301	36.701	38.801	41.501	39.701
ON324107 Cyclovirus enseenene	20.901	18.301	23.301	22.801	26.801	27.401	24.601	21.901	27.101	29.001	21.101	22.301	26.901	25.601	27.401	25.401	27.801	28.501	29.601	27.201	29.901	24.001	26.901	24.101	27.501	26.201	24.201	28.901	29.301	30.601	26.901	31.301	29.801	31.501	34.001	34.801	35.801	35.301	33.001	30.401	31.201	36.901	32.601	29.901	31.901	30.001	33.601	37.701	35.301
KC512919 Cyclovirus namu	25.401	20.701	26.101	26.201	28.801	27.301	23.301	22.801	25.001	22.801	26.501	21.401	32.201	30.601	27.601	25.001	34.101	30.701	31.601	31.901	32.401	30.601	34.101	32.401	32.901	33.001	28.801	31.101	29.201	34.001	30.701	38.501	38.301	37.601	40.201	38.101	39.201	41.401	37.101	39.401	38.001	37.101	34.001	37.301	34.401	35.801	36.301	39.601	38.201
KJ831064 Cyclovirus manitan	23.401	22.501	24.001	24.001	25.601	25.801	24.901	19.301	22.801	23.501	22.301	18.801	27.101	24.801	27.501	26.401	26.801	28.201	31.201	22.201	28.401	25.601	29.001	25.601	29.001	33.301	26.401	29.001	24.801	34.901	32.101	32.901	36.801	35.201	38.101	35.701	40.401	39.301	35.001	33.601	35.101	39.201	34.001	34.901	37.201	38.901	40.801	42.301	34.601
PV339924 Tenaz cyclovirus	22.901	19.701	23.701	23.701	22.401	23.901	21.001	22.201	25.401	21.801	22.701	17.801	19.201	26.401	23.201	21.601	20.801	22.101	21.201	19.801	21.501	23.101	22.801	21.901	23.601	22.101	21.501	19.501	25.301	26.901	20.301	26.401	21.301	23.801	20.801	24.701	21.801	22.301	21.401	27.901	23.801	23.701	22.601	22.601	22.001	22.201	25.901	21.101	27.601
KM017740 Cyclovirus gato	27.501	25.601	24.701	24.701	28.601	22.701	23.001	25.701	27.101	20.601	23.601	25.501	23.601	29.101	25.701	23.301	23.101	25.101	28.901	31.301	26.801	29.001	27.201	29.401	27.401	24.401	25.801	27.401	31.301	30.201	27.001	27.801	28.601	23.201	26.001	23.001	26.301	27.401	24.501	23.201	25.001	24.401	24.501	26.001	27.701	28.201	26.601	28.201	29.101
OQ198063 unclassified	24.401	23.701	29.001	29.101	29.501	23.101	25.501	23.001	28.701	23.401	26.801	18.801	23.101	24.501	25.201	23.801	21.801	22.701	23.701	26.101	24.601	28.201	25.501	29.001	24.801	24.201	24.301	23.901	27.801	26.601	22.301	29.101	25.101	23.201	24.601	21.601	25.501	24.401	23.601	21.801	24.201	29.301	21.001	23.401	28.101	22.301	25.101	27.401	32.701
KY370028 Cyclovirus rata	27.101	22.301	26.301	26.401	25.501	24.701	24.401	24.101	19.401	22.501	24.601	23.801	27.501	27.201	32.701	27.201	25.501	31.501	23.601	31.701	30.201	28.401	26.501	27.201	27.701	27.201	24.901	28.601	33.301	28.401	22.901	27.301	25.401	23.801	24.001	26.201	23.201	28.201	25.501	24.601	24.101	24.501	24.601	26.201	26.401	29.901	27.501	27.301	27.301
KJ641740 Cyclovirus liliac	22.001	18.001	23.701	24.801	21.601	22.601	22.101	19.201	27.101	24.301	22.301	19.201	27.001	20.901	25.901	20.901	27.401	26.901	19.601	21.401	19.401	22.601	22.201	23.201	26.901	22.801	21.101	22.501	21.701	23.601	20.401	20.901	25.901	28.201	25.101	22.601	25.501	18.701	26.301	23.401	27.301	26.201	21.301	24.101	23.301	23.601	20.601	25.001	19.201
OL704828 Cyclovirus muricec	24.801	19.901	25.701	27.201	20.501	22.701	21.701	22.001	20.601	25.101	25.001	22.901	28.401	22.101	24.001	22.501	24.201	21.801	22.101	19.801	22.101	20.801	20.601	23.701	24.201	19.001	23.001	26.701	17.501	23.001	20.501	19.801	22.901	19.901	25.701	28.401	24.201	25.001	24.701	25.701	21.401	18.601	19.801	20.301	21.101	23.101	21.501	22.201	24.201
KT878836 Cyclovirus naastsosi	22.201	23.101	20.301	20.901	20.701	19.901	19.401	21.201	26.901	21.501	21.201	20.301	19.001	21.001	24.701	23.201	26.201	25.701	20.001	20.201	22.401	27.101	23.201	19.001	19.601	20.201	20.701	25.601	24.201	21.701	21.701	19.901	24.601	17.501	25.501	23.301	26.901	28.401	26.801	25.001	21.001	23.701	21.501	22.401	21.701	25.501	23.901	21.701	22.601
MT707947 Cyclovirus pauferro	19.501	17.701	21.001	21.801	21.001	19.401	19.301	23.401	20.401	18.601	20.701	22.201	23.301	25.101	26.401	18.901	22.901	24.201	18.001	22.401	20.901	24.101	20.201	21.201	23.201	20.401	19.401	15.201	20.001	22.301	19.901	18.401	20.001	19.401	21.201	22.101	24.301	22.201	25.001	20.101	20.801	21.601	23.701	23.201	26.701	25.301	22.901	25.901	21.401
OM262459 Cyclovirus liljak	20.201	19.601	21.501	21.601	22.701	24.401	22.101	22.301	24.301	21.101	20.901	20.401	25.001	25.101	24.401	19.301	23.401	22.601	21.501	17.901	22.601	19.301	21.901	20.901	18.101	24.501	21.701	20.801	19.001	23.601	17.601	21.501	21.101	19.501	23.501	22.101	26.201	19.901	24.401	23.201	19.801	17.801	27.201	25.101	21.301	21.201	19.701	26.001	23.701
KT732785 Cyclovirus peka	22.901	21.001	23.401	22.801	25.001	24.101	23.401	25.801	22.401	27.001	27.401	24.801	26.701	24.001	26.201	20.701	29.501	25.201	27.601	22.601	23.801	25.101	26.201	23.401	25.001	22.101	22.201	25.201	23.501	24.301	13.901	29.901	21.501	22.501	21.101	21.601	20.801	22.101	23.201	20.001	21.701	26.401	25.101	21.701	23.301	24.301	24.801	30.301	23.001
KT732786 Cyclovirus pea	24.401	22.601	21.001	21.101	23.001	28.401	20.501	24.401	23.201	26.301	26.901	23.201	26.901	26.901	24.301	20.501	24.001	22.401	23.201	21.201	25.401	26.701	21.101	23.701	23.201	20.501	21.201	25.201	23.901	22.501	17.001	30.701	22.701	26.801	23.601	22.301	21.501	22.101	24.001	23.801	25.601	24.601	25.601	25.401	22.601	24.301	26.401	26.201	23.601
ON324100 Cyclovirus kokoro	32.701	21.001	29.401	30.201	18.901	21.801	20.401	19.201	19.501	24.301	28.401	24.101	29.401	27.201	25.401	26.501	21.501	24.501	21.901	23.801	19.901	27.701	24.801	24.501	22.501	21.201	19.501	22.301	25.201	19.401	15.301	18.301	20.701	23.501	21.501	21.701	22.101	24.601	22.001	22.101	23.701	24.501	23.301	21.501	23.001	26.701	26.901	20.501	23.101
MH545516 Cyclovirus aasiak	18.201	16.601	14.101	14.201	20.001	14.801	15.601	17.601	19.201	19.401	18.701	14.801	19.901	22.501	19.701	20.301	17.901	14.201	20.701	15.701	17.101	16.301	15.201	14.201	20.801	20.401	17.001	20.101	16.401	14.401	14.901	18.201	15.901	15.601	20.801	13.501	16.001	18.401	14.201	15.801	15.801	15.301	17.101	19.001	19.101	18.201	16.601	16.201	21.001
[truncated: 45 more columns]
